# Supplementary material for: Catalytically inactive Dnmt3b rescues mouse embryonic development by accessory and repressive functions
Source: Nat Commun. 2019 Sep 26;10:4374. doi: 10.1038/s41467-019-12355-7 (PMC6763448; doi:10.1038/s41467-019-12355-7)
Supplement: Supplementary file 5 — Supplementary Data 1 [file 41467_2019_12355_MOESM5_ESM.xlsx]

## Sheet: Sheet1
DMR			CG site			GWEIGHT	Dnmt3b-/- #1	Dnmt3b-/- #2	Dnmt3b+/+ #1	Dnmt3b+/+ #2	Dnmt3b CI/CI #1	Dnmt3b CI/CI #2
Chr	start	end	Chr	start	end		1	1	1	1	1	1
chr19	43852324	43852364	chr19	43852328	43852330	1	0	0	0	0	0	0
chr11	69406353	69406451	chr11	69406362	69406364	1	0	0	0	0	0	0
chr17	91087925	91088140	chr17	91087974	91087976	1	0	0	0	0	0	0
chr18	67741113	67741199	chr18	67741155	67741157	1	0	0	0	0	0	0
chr1	139613571	139613636	chr1	139613575	139613577	1	0	0	0	0	0	0.034483
chr9	44505877	44506213	chr9	44505896	44505898	1	0	0	0	0.054054	0.032258	0.138889
chr11	115628755	115628839	chr11	115628784	115628786	1	0.015385	0	0.206897	0.029412	0.027778	0.1
chr1	133168430	133168523	chr1	133168473	133168475	1	0.153846	0.133333	0.666667	0.4375	0.136364	0
chr2	152634578	152634683	chr2	152634660	152634662	1	0.220339	0.238095	0.729167	0.410256	0.184615	0.035088
chr11	69855565	69855656	chr11	69855654	69855656	1	0.025641	0.060606	0.4	0.23913	0.096154	0.044444
chr16	94549860	94549977	chr16	94549903	94549905	1	0	0.083333	0.6	0.357143	0.135802	0.045977
chr1	132116676	132116749	chr1	132116741	132116743	1	0.046512	0.113924	0.444444	0.257143	0.093023	0.057971
chr5	119257760	119257878	chr5	119257876	119257878	1	0.046875	0.138889	0.641509	0.369231	0.174603	0.054348
chr12	85476139	85476329	chr12	85476292	85476294	1	0.037736	0.121951	0.471429	0.338028	0.17284	0.043103
chr14	47016782	47016895	chr14	47016867	47016869	1	0.060606	0.098039	0.5	0.327273	0.186441	0.05618
chr10	117478183	117478359	chr10	117478302	117478304	1	0.033898	0.118421	0.5875	0.425	0.206897	0.071429
chr15	79828576	79828995	chr15	79828612	79828614	1	0.041667	0.074074	0.472222	0.347826	0.16129	0.064516
chr16	3689559	3689898	chr16	3689712	3689714	1	0.047619	0.060606	0.351351	0.257143	0.138889	0.053571
chr17	27720091	27720170	chr17	27720150	27720152	1	0.045455	0.12963	0.705882	0.5	0.292683	0.117647
chr13	19265345	19265370	chr13	19265354	19265356	1	0.051282	0.064516	0.577778	0.4	0.258065	0.066667
chr7	70777861	70777929	chr7	70777927	70777929	1	0.088235	0.08	0.526316	0.348837	0.238095	0.086207
chr14	25128107	25128143	chr14	25128141	25128143	1	0.111111	0	0.48	0.210526	0.058824	0.090909
chr2	164167686	164167795	chr2	164167758	164167760	1	0.126984	0.029412	0.514706	0.246377	0.038961	0.101852
chr11	116105991	116106220	chr11	116106175	116106177	1	0.05	0	0.409091	0.222222	0.051724	0.030303
chr2	163459143	163459255	chr2	163459253	163459255	1	0.035714	0	0.407407	0.230769	0.0625	0.048387
chr18	37737527	37737567	chr18	37737556	37737558	1	0.045455	0	0.244898	0.121212	0.033898	0.028846
chr2	113364473	113364628	chr2	113364574	113364576	1	0.119048	0.02	0.571429	0.302326	0.128205	0.046512
chr12	106197010	106197063	chr12	106197061	106197063	1	0.081081	0.095238	0.894737	0.512195	0.125	0.135593
chr17	29801134	29801189	chr17	29801187	29801189	1	0.064516	0	0.464286	0.266667	0.083333	0.083333
chr5	52368211	52368512	chr5	52368385	52368387	1	0.04	0.022727	0.351852	0.192308	0.068966	0.081633
chr3	154570081	154570158	chr3	154570156	154570158	1	0.193548	0	0.787879	0.37931	0.090909	0
chr14	19180489	19180792	chr14	19180632	19180634	1	0	0	0.535714	0.217391	0.098039	0
chr2	34671176	34671339	chr2	34671337	34671339	1	0	0	0.518519	0.233333	0.09375	0
chr17	56123707	56124342	chr17	56124062	56124064	1	0	0	0.340426	0.16	0.039216	0.018868
chr5	99906023	99906170	chr5	99906131	99906133	1	0	0.021277	0.2	0.088235	0.015873	0
chr5	33540258	33540300	chr5	33540298	33540300	1	0.023256	0.068966	0.622222	0.275	0.119048	0.058824
chr11	98003004	98003326	chr11	98003286	98003288	1	0.051282	0	0.333333	0.15625	0.052632	0
chr4	123117032	123117158	chr4	123117154	123117156	1	0.055556	0	0.470588	0.205882	0.107143	0
chr4	135525467	135525516	chr4	135525477	135525479	1	0.040816	0	0.712871	0.369565	0.183673	0
chr7	30523881	30524066	chr7	30523963	30523965	1	0.025641	0	0.290323	0.155172	0.058824	0
chr14	57542373	57542645	chr14	57542570	57542572	1	0.069767	0	0.413793	0.113636	0.117647	0.038961
chr16	84527533	84527655	chr16	84527566	84527568	1	0.01087	0	0.085714	0.03125	0.013889	0.006667
chr9	106885070	106885524	chr9	106885492	106885494	1	0.034483	0	0.166667	0.05	0.022222	0.022727
chr17	45376511	45376590	chr17	45376588	45376590	1	0.088235	0.055556	0.508772	0.229167	0.128205	0.142857
chr11	101952352	101952630	chr11	101952414	101952416	1	0.086207	0	0.491525	0.21875	0.114754	0.126761
chr6	49237994	49238122	chr6	49238027	49238029	1	0.067568	0	0.45614	0.223684	0.153846	0.126316
chr11	61147607	61147881	chr11	61147748	61147750	1	0.038462	0	0.588235	0.267857	0.145455	0.164179
chr13	55508071	55508423	chr13	55508090	55508092	1	0.026316	0	0.320755	0.136364	0.069767	0.068966
chr7	24626611	24626717	chr7	24626671	24626673	1	0.015873	0	0.306452	0.125	0.055556	0.074627
chr3	95140378	95140431	chr3	95140419	95140421	1	0.051282	0.033898	0.75	0.290909	0.184211	0.213333
chrX	101695913	101696186	chrX	101695973	101695975	1	0.026316	0	1	0.352941	0.204545	0.232143
chr12	105869873	105870035	chr12	105869992	105869994	1	0	0	0.411765	0.206897	0.121212	0.04878
chr17	47815852	47815882	chr17	47815866	47815868	1	0	0	0.727273	0.333333	0.25	0.076923
chr6	85478468	85478547	chr6	85478506	85478508	1	0.047619	0	0.85	0.345455	0.274194	0.1875
chr6	90232734	90232893	chr6	90232873	90232875	1	0	0	0.451613	0.212121	0.151515	0.104478
chr6	113495237	113495352	chr6	113495350	113495352	1	0	0	0.782609	0.342857	0.333333	0.163265
chr18	14706123	14706193	chr18	14706191	14706193	1	0	0	0.333333	0.115385	0.019608	0.115385
chr2	32340356	32340580	chr2	32340472	32340474	1	0.027027	0	0.421053	0.181818	0.030303	0.122449
chr7	122267073	122267200	chr7	122267198	122267200	1	0	0	0.666667	0.291667	0	0.166667
chr2	165116182	165116527	chr2	165116313	165116315	1	0.017857	0	0.435897	0.138889	0	0.05
chr11	102666311	102666450	chr11	102666424	102666426	1	0.019231	0	0.288889	0.087719	0.032787	0.045455
chr5	36982107	36982217	chr5	36982131	36982133	1	0	0	0.423077	0.162162	0.029412	0.065217
chr8	115357975	115358150	chr8	115358117	115358119	1	0	0	0.5	0.176471	0.043478	0.045455
chr9	44505877	44506213	chr9	44506049	44506051	1	0	0	0.45	0.181818	0.057143	0.05
chr12	105995236	105995327	chr12	105995318	105995320	1	0	0	0.0625	0	0	0
chr14	19180489	19180792	chr14	19180490	19180492	1	0.025	0.129032	0.631579	0.129032	0.086957	0
chr10	67766145	67766255	chr10	67766253	67766255	1	0	0	0.25	0.042553	0	0
chr3	95240683	95240927	chr3	95240900	95240902	1	0	0	0.27451	0.076923	0.018519	0
chr9	44107745	44107935	chr9	44107933	44107935	1	0	0	0.59375	0.125	0.038462	0
chr7	44853753	44854228	chr7	44854194	44854196	1	0	0	0.058824	0.016667	0.013333	0
chr1	79999011	79999091	chr1	79999077	79999079	1	0.232558	0	0.858974	0.85	0.608696	0.244444
chr11	94544639	94544752	chr11	94544733	94544735	1	0.125	0	0.417722	0.421053	0.290323	0.088235
chr19	3083519	3083547	chr19	3083529	3083531	1	0.181818	0	0.703704	0.727273	0.461538	0.234043
chr14	65404973	65405106	chr14	65405104	65405106	1	0.175	0	0.514286	0.576923	0.272727	0.153846
chr2	90783610	90783800	chr2	90783668	90783670	1	0.230769	0.022727	0.676471	0.782609	0.444444	0.204082
chr7	98887915	98888380	chr7	98888054	98888056	1	0.087719	0	0.236364	0.272727	0.157143	0.060606
chr11	82444565	82444712	chr11	82444678	82444680	1	0.410256	0	0.852459	0.875	0.571429	0.322581
chr2	181896640	181896668	chr2	181896648	181896650	1	0.380952	0	0.8	0.772727	0.580645	0.272727
chr4	147276023	147276094	chr4	147276071	147276073	1	0.191176	0.021739	0.433962	0.450704	0.266667	0.130435
chr11	95019935	95020134	chr11	95020099	95020101	1	0.138889	0	0.333333	0.304348	0.170732	0.052632
chr4	146942550	146942619	chr4	146942617	146942619	1	0.4	0	0.7	0.6	0.4	0.181818
chr16	3689559	3689898	chr16	3689671	3689673	1	0.176471	0	0.36	0.588235	0.34375	0.076923
chr13	119839873	119839938	chr13	119839918	119839920	1	0.2	0	0.357143	0.567568	0.4	0.18
chr8	33814547	33814588	chr8	33814552	33814554	1	0.270833	0	0.538462	0.660714	0.5	0.183673
chr8	71680460	71680520	chr8	71680518	71680520	1	0.166667	0	0.407407	0.566667	0.385965	0.125
chr11	70519370	70519433	chr11	70519431	70519433	1	0.311111	0	0.545455	0.758621	0.309524	0.108108
chr18	81927722	81927786	chr18	81927784	81927786	1	0.354839	0.055556	0.52	0.666667	0.375	0.157895
chr19	3083519	3083547	chr19	3083545	3083547	1	0.47619	0	0.666667	0.939394	0.410256	0.255319
chr7	16885861	16886259	chr7	16886085	16886087	1	0.176471	0.033333	0.27907	0.342105	0.148148	0.12
chr4	140220912	140221125	chr4	140221123	140221125	1	0.235294	0.052632	0.411765	0.769231	0.354839	0.214286
chr8	115357975	115358150	chr8	115358061	115358063	1	0.080645	0	0.133333	0.218182	0.098592	0.059524
chr10	81022175	81022540	chr10	81022281	81022283	1	0.210526	0.043478	0.568182	0.516129	0.113636	0.108696
chr12	112680344	112680374	chr12	112680372	112680374	1	0.372549	0	0.842105	0.733333	0.212121	0.204082
chr1	91344471	91344858	chr1	91344675	91344677	1	0.222222	0.090909	0.574468	0.477273	0.169811	0.142857
chr7	127344450	127344620	chr7	127344618	127344620	1	0.322581	0.105263	0.8125	0.702128	0.272727	0.152174
chr11	115356610	115356742	chr11	115356643	115356645	1	0.421053	0.039216	0.75	0.681818	0.27451	0.37234
chr3	93225705	93225867	chr3	93225865	93225867	1	0.25	0	0.4	0.382353	0.113636	0.184211
chr11	103631533	103631611	chr11	103631609	103631611	1	0.391304	0.117647	0.8125	0.896552	0.259259	0.333333
chr15	85131645	85131830	chr15	85131695	85131697	1	0.325581	0.05	0.619048	0.625	0.15	0.24
chr7	4148684	4148791	chr7	4148764	4148766	1	0.382979	0.155556	0.775	0.714286	0.190476	0.314286
chr1	127676260	127676412	chr1	127676402	127676404	1	0.079365	0	0.192308	0.186441	0.059524	0.074074
chr14	34591039	34591149	chr14	34591065	34591067	1	0.170732	0	0.4	0.387755	0.130435	0.147541
chr7	102113541	102113781	chr7	102113581	102113583	1	0.222222	0	0.448276	0.428571	0.12963	0.2
chr3	137622835	137622942	chr3	137622844	137622846	1	0.22619	0.053571	0.520408	0.529412	0.147059	0.237288
chr5	105701427	105701553	chr5	105701543	105701545	1	0.277778	0.02439	0.674419	0.698413	0.206349	0.346667
chr10	117045242	117045534	chr10	117045437	117045439	1	0.195122	0	0.386364	0.394737	0.183673	0.15625
chr2	25425047	25425573	chr2	25425301	25425303	1	0.4	0	0.821429	0.852941	0.3625	0.327434
chr19	5450250	5450324	chr19	5450288	5450290	1	0.25	0	0.491228	0.520833	0.194444	0.148936
chr9	44249896	44250026	chr9	44250000	44250002	1	0.238095	0.05	0.483871	0.444444	0.2	0.142857
chr10	60411292	60411503	chr10	60411501	60411503	1	0.434783	0	0.807692	0.609756	0.28125	0.233333
chr4	146942550	146942619	chr4	146942608	146942610	1	0.4	0	0.75	0.56	0.266667	0.181818
chr7	29247207	29247388	chr7	29247386	29247388	1	0.151515	0	0.266667	0.2	0.073529	0.032787
chr11	101952352	101952630	chr11	101952628	101952630	1	0.277778	0.0625	0.404762	0.380952	0.066667	0.115385
chr10	81279257	81279381	chr10	81279376	81279378	1	0.130435	0	0.171429	0.210526	0.029412	0.081081
chr7	16885861	16886259	chr7	16885985	16885987	1	0.225806	0.041667	0.283333	0.388889	0.095238	0.107143
chr11	113708776	113708955	chr11	113708953	113708955	1	0.1875	0	0.368421	0.5	0.085714	0.122807
chr7	62419188	62419305	chr7	62419303	62419305	1	0.32	0.102564	0.685714	0.837838	0.205128	0.195652
chr8	119632951	119633233	chr8	119632983	119632985	1	0.3	0	0.533333	0.596491	0.135593	0.131148
chr3	144399685	144399703	chr3	144399701	144399703	1	0.257143	0.02381	0.538462	0.738095	0.181818	0.083333
chr8	4250407	4250546	chr8	4250493	4250495	1	0.115385	0	0.2	0.305556	0.04878	0.020833
chr9	106885070	106885524	chr9	106885522	106885524	1	0.032258	0	0.068966	0.08	0	0.019608
chr2	37793319	37793872	chr2	37793640	37793642	1	0.078947	0	0.095238	0.222222	0.090909	0.102564
chr15	103155822	103156174	chr15	103155863	103155865	1	0.130435	0	0.12069	0.220339	0.084337	0.103896
chr5	149020141	149020205	chr5	149020203	149020205	1	0.275862	0.0625	0.369565	0.565217	0.178571	0.25
chr1	153353920	153353952	chr1	153353930	153353932	1	0.063291	0.069767	0.413043	0.453488	0.09589	0.126316
chr11	76700488	76700523	chr11	76700503	76700505	1	0.10101	0.118421	0.57971	0.655172	0.090909	0.1875
chr13	3221819	3221963	chr13	3221927	3221929	1	0.1	0.071429	0.578947	0.675676	0.047619	0.181818
chr4	146475317	146475463	chr4	146475339	146475341	1	0.079208	0.060976	0.413793	0.480392	0.058333	0.125828
chr12	103323802	103323894	chr12	103323861	103323863	1	0.163265	0.15625	0.811321	0.808511	0.119403	0.27451
chr15	76205869	76206157	chr15	76206106	76206108	1	0.137255	0.103448	0.551282	0.6	0.104478	0.1875
chr2	156045511	156045711	chr2	156045652	156045654	1	0.171875	0.116279	0.698795	0.753623	0.12963	0.241758
chr18	83011528	83011639	chr18	83011603	83011605	1	0.103896	0.052632	0.414286	0.411765	0.077778	0.116883
chr12	52933935	52934036	chr12	52934012	52934014	1	0.114754	0.064516	0.571429	0.642857	0.121212	0.09375
chr15	80372191	80372344	chr15	80372217	80372219	1	0.136364	0.081081	0.756098	0.813953	0.176471	0.177215
chr2	152636791	152636849	chr2	152636797	152636799	1	0.122449	0.095238	0.525424	0.586957	0.122807	0.14
chr7	25628141	25628256	chr7	25628214	25628216	1	0.126761	0.085106	0.6	0.666667	0.135593	0.148148
chr10	81000282	81000343	chr10	81000303	81000305	1	0.184211	0	0.896552	0.827586	0.145833	0.208333
chr17	56123707	56124342	chr17	56124162	56124164	1	0.102564	0	0.568627	0.545455	0.117647	0.129032
chr17	47815852	47815882	chr17	47815880	47815882	1	0.083333	0	0.590909	0.583333	0.1	0.153846
chr4	127233571	127233784	chr4	127233694	127233696	1	0.075	0	0.617647	0.606061	0.119048	0.185185
chr2	172216451	172216567	chr2	172216555	172216557	1	0.074074	0	0.392857	0.385321	0.070588	0.11215
chr16	84527533	84527655	chr16	84527653	84527655	1	0.106383	0.04878	0.6	0.568627	0.116279	0.133333
chr4	107683545	107683920	chr4	107683658	107683660	1	0.142857	0.066667	0.894737	0.863636	0.166667	0.230769
chr2	136550208	136550301	chr2	136550224	136550226	1	0.096774	0.032258	0.772727	0.709677	0.135135	0.189474
chr15	78820789	78820927	chr15	78820816	78820818	1	0.09375	0.022222	0.486486	0.546875	0.116667	0.125
chr15	89068300	89068422	chr15	89068359	89068361	1	0.085714	0	0.5	0.555556	0.116505	0.116279
chr2	72471560	72471677	chr2	72471646	72471648	1	0.121951	0.021739	0.560976	0.575	0.117647	0.134615
chr3	152266823	152266933	chr3	152266838	152266840	1	0.090909	0	0.5	0.526316	0.098592	0.122807
chr17	34932123	34932215	chr17	34932202	34932204	1	0.060606	0	0.35	0.34	0.098592	0.078652
chr15	76233651	76233824	chr15	76233682	76233684	1	0.175	0	0.8125	0.833333	0.244898	0.180328
chr6	113600519	113600660	chr6	113600573	113600575	1	0.1	0	0.515625	0.533333	0.133333	0.115385
chr19	57325026	57325130	chr19	57325079	57325081	1	0.093023	0.066667	0.748092	0.888889	0.17	0.176471
chr2	152627888	152628016	chr2	152627987	152627989	1	0.036364	0.016393	0.347222	0.373134	0.075269	0.097345
chr3	152266823	152266933	chr3	152266931	152266933	1	0.065217	0.046512	0.574468	0.625	0.127273	0.155556
chr13	65259150	65259454	chr13	65259365	65259367	1	0.028571	0	0.37037	0.392857	0.050847	0.090909
chr4	147276023	147276094	chr4	147276037	147276039	1	0.04878	0.009009	0.441176	0.478723	0.076336	0.092199
chr2	34671176	34671339	chr2	34671242	34671244	1	0.090909	0	0.653061	0.729167	0.111111	0.156627
chr7	46099812	46099913	chr7	46099911	46099913	1	0.081633	0	0.6	0.6875	0.119048	0.163265
chr1	127676260	127676412	chr1	127676410	127676412	1	0.139535	0	0.571429	0.538462	0.068966	0.16129
chr7	44551585	44552384	chr7	44552189	44552191	1	0.186441	0.041667	0.75	0.722222	0.069767	0.196078
chr15	75893359	75893433	chr15	75893390	75893392	1	0.15625	0	0.527778	0.580645	0.090909	0.179487
chr7	73377396	73377678	chr7	73377464	73377466	1	0.073529	0	0.21875	0.222222	0.045455	0.058252
chr10	80560463	80560602	chr10	80560600	80560602	1	0.142857	0.016949	0.518519	0.55814	0.046512	0.070175
chr18	36992636	36992741	chr18	36992735	36992737	1	0.1	0.016129	0.384615	0.43299	0.044643	0.053846
chr1	172369431	172369516	chr1	172369514	172369516	1	0.142857	0	0.733333	0.740741	0.076923	0.12963
chr3	92024697	92024983	chr3	92024820	92024822	1	0.103448	0	0.565217	0.558824	0.045455	0.104167
chr8	35589905	35589937	chr8	35589935	35589937	1	0.147059	0	0.88	0.875	0.139535	0.142857
chr2	37451700	37451823	chr2	37451791	37451793	1	0.034965	0	0.219178	0.211864	0	0.036036
chr1	5916135	5916333	chr1	5916313	5916315	1	0.085106	0	0.40625	0.511628	0.05	0.079545
chr10	80890004	80890187	chr10	80890109	80890111	1	0.105263	0	0.470588	0.584906	0.070423	0.087912
chr10	39975172	39975209	chr10	39975178	39975180	1	0.069767	0	0.386364	0.489796	0.071429	0.079365
chr15	78820789	78820927	chr15	78820910	78820912	1	0.15625	0	0.676471	0.815385	0.133333	0.145833
chr19	6413012	6413320	chr19	6413100	6413102	1	0.038462	0	0.185185	0.222222	0.035714	0.031746
chr15	84097754	84097790	chr15	84097788	84097790	1	0.076923	0.04	0.6	0.677419	0.125	0.088235
chr3	102935790	102935911	chr3	102935821	102935823	1	0.08	0.04	0.633333	0.76	0.108696	0.076923
chr3	102935790	102935911	chr3	102935847	102935849	1	0.12	0	0.741935	0.88	0.133333	0.125
chr7	119017172	119017293	chr7	119017206	119017208	1	0.067568	0	0.506849	0.609524	0.101449	0.078261
chr5	142530101	142530177	chr5	142530120	142530122	1	0.076923	0.017241	0.445783	0.565217	0.096154	0.054795
chr2	167368462	167368604	chr2	167368514	167368516	1	0.052632	0	0.571429	0.666667	0.102041	0.06
chr2	158539747	158539902	chr2	158539779	158539781	1	0.030303	0	0.313725	0.340426	0.037736	0.050847
chr8	105142759	105142855	chr8	105142776	105142778	1	0.044776	0.016393	0.531915	0.596491	0.074627	0.073684
chr14	33589216	33589332	chr14	33589305	33589307	1	0.054054	0	0.384615	0.458333	0.020833	0.08
chr5	114359056	114359170	chr5	114359168	114359170	1	0.074074	0	0.392857	0.45098	0.020408	0.085366
chr2	178407435	178407505	chr2	178407460	178407462	1	0.090909	0.045455	0.6	0.675	0.045455	0.096774
chr9	97113567	97113609	chr9	97113607	97113609	1	0.070423	0.034483	0.357143	0.413793	0.046512	0.058824
chr1	23656519	23656564	chr1	23656562	23656564	1	0.041667	0.029412	0.34375	0.358974	0	0.020408
chr12	19289244	19289274	chr12	19289267	19289269	1	0.035088	0.075472	0.5	0.55	0	0
chr14	33932397	33932652	chr14	33932490	33932492	1	0.03125	0	0.26	0.25	0	0.014085
chr2	32335975	32336295	chr2	32336119	32336121	1	0.013699	0	0.114286	0.104167	0	0
chr11	69682539	69682592	chr11	69682590	69682592	1	0	0	0.285714	0.3125	0	0.032258
chr11	96776650	96776717	chr11	96776715	96776717	1	0	0	0.20339	0.219512	0	0.023256
chr19	11868979	11869056	chr19	11869008	11869010	1	0	0	0.358491	0.421053	0	0.045455
chr17	34672524	34672615	chr17	34672613	34672615	1	0	0	0.294118	0.333333	0	0
chr6	85478468	85478547	chr6	85478476	85478478	1	0	0	0.375	0.444444	0	0.022727
chrX	101697593	101697617	chrX	101697611	101697613	1	0	0	0.6875	0.862069	0	0.051282
chr11	61212475	61212514	chr11	61212495	61212497	1	0.111111	0	0.473684	0.657895	0.057143	0.058824
chr17	27719922	27719957	chr17	27719935	27719937	1	0.118644	0.025	0.647059	0.921053	0.04878	0.135593
chr15	78820789	78820927	chr15	78820794	78820796	1	0.0625	0	0.459459	0.661538	0.066667	0.020833
chr4	41520197	41520353	chr4	41520215	41520217	1	0.050847	0	0.358974	0.463415	0.023256	0.028986
chr13	99421743	99421840	chr13	99421766	99421768	1	0.058824	0	0.358974	0.564103	0.066667	0.054054
chr2	164388803	164388872	chr2	164388838	164388840	1	0.027778	0	0.164948	0.253731	0.043478	0.02439
chr1	169174975	169175098	chr1	169175000	169175002	1	0.083333	0.083333	0.6	0.789474	0.108108	0.131579
chr10	81219054	81219195	chr10	81219133	81219135	1	0.036364	0.028571	0.27907	0.361111	0.0625	0.060606
chr2	34671176	34671339	chr2	34671236	34671238	1	0.045455	0.052632	0.607843	0.833333	0.111111	0.119048
chr10	97692949	97693064	chr10	97693037	97693039	1	0	0.05	0.608696	0.793103	0.085106	0.126984
chr15	76294017	76294091	chr15	76294058	76294060	1	0	0.037037	0.278689	0.351351	0.046154	0.05
chr5	139921870	139921893	chr5	139921878	139921880	1	0.019231	0.058824	0.474359	0.590909	0.081633	0.1
chr10	117544724	117544809	chr10	117544785	117544787	1	0	0	0.223684	0.285714	0.019231	0.054545
chr11	95990275	95990334	chr11	95990332	95990334	1	0	0	0.333333	0.428571	0.035714	0.086957
chr5	142718506	142718644	chr5	142718567	142718569	1	0	0	0.243902	0.344828	0.027027	0.060606
chr11	120550254	120550475	chr11	120550373	120550375	1	0	0.018868	0.508772	0.651515	0.040816	0.090909
chr6	90309523	90309753	chr6	90309727	90309729	1	0.019608	0.04	0.440678	0.558824	0.025	0.060606
chr2	25425047	25425573	chr2	25425371	25425373	1	0.047619	0	0.454545	0.621212	0.055556	0.098765
chr3	33610515	33610720	chr3	33610587	33610589	1	0.02439	0	0.391304	0.5	0.055556	0.050847
chr8	119632951	119633233	chr8	119633111	119633113	1	0.030303	0	0.454545	0.564103	0.040816	0.081633
chr10	80952663	80953006	chr10	80952792	80952794	1	0.021277	0	0.380952	0.529412	0.075	0.081967
chr15	89068300	89068422	chr15	89068420	89068422	1	0	0	0.193548	0.266667	0.033898	0.043478
chr1	127676260	127676412	chr1	127676272	127676274	1	0	0	0.346154	0.491525	0.058824	0.050633
chr15	89068300	89068422	chr15	89068398	89068400	1	0	0	0.229167	0.340426	0.048544	0.035294
chr15	89425170	89425265	chr15	89425254	89425256	1	0	0	0.153846	0.218182	0.032258	0.028571
chr1	39361889	39361991	chr1	39361989	39361991	1	0	0	0.28	0.366667	0.051282	0.05
chr8	123202219	123202232	chr8	123202230	123202232	1	0	0	0.421053	0.571429	0.085714	0.058824
chr15	78820789	78820927	chr15	78820823	78820825	1	0	0	0.297297	0.415385	0.084746	0.041667
chr19	11868979	11869056	chr19	11869016	11869018	1	0	0	0.397059	0.578947	0.111111	0.071429
chr1	154190687	154190754	chr1	154190752	154190754	1	0.015625	0.023256	0.407407	0.47619	0.1	0.069231
chr18	37685953	37686246	chr18	37686054	37686056	1	0	0.025	0.557692	0.657143	0.123077	0.068493
chr3	89150346	89150450	chr3	89150358	89150360	1	0.015152	0	0.340909	0.4	0.081395	0.045455
chr1	172369431	172369516	chr1	172369492	172369494	1	0	0.03125	0.530303	0.666667	0.148649	0.081081
chr6	90232734	90232893	chr6	90232889	90232891	1	0	0	0.451613	0.575758	0.151515	0.059701
chr11	50604578	50604737	chr11	50604582	50604584	1	0	0	0.708333	0.825	0.125	0.045455
chr11	35151702	35151879	chr11	35151823	35151825	1	0	0	0.235294	0.28	0.044944	0.03
chr18	37301256	37301375	chr18	37301274	37301276	1	0.015152	0	0.413043	0.494118	0.066667	0.043478
chr15	78820789	78820927	chr15	78820895	78820897	1	0.03125	0	0.441176	0.6	0.1	0.041667
chr12	28552073	28552240	chr12	28552173	28552175	1	0.022222	0	0.52381	0.666667	0.111111	0.038462
chr12	85146651	85146776	chr12	85146753	85146755	1	0.016949	0	0.566667	0.705882	0.121951	0.054795
chr4	119359479	119359643	chr4	119359509	119359511	1	0.014493	0	0.512821	0.666667	0.134328	0.049505
chr6	90309523	90309753	chr6	90309533	90309535	1	0	0	0.571429	0.763158	0.134615	0.052632
chr18	37691188	37691391	chr18	37691389	37691391	1	0	0	0.142857	0.175	0.038462	0.017544
chr19	11868979	11869056	chr19	11869039	11869041	1	0	0	0.294118	0.368421	0.074074	0.035714
chr2	117438133	117438304	chr2	117438217	117438219	1	0	0	0.53125	0.652174	0.125	0.042553
chr13	112652310	112652445	chr13	112652327	112652329	1	0.033333	0.0625	0.603175	0.74359	0.125	0.051282
chr8	84084531	84084724	chr8	84084613	84084615	1	0	0.041667	0.302326	0.395349	0.075472	0.032258
chr1	84405070	84405179	chr1	84405082	84405084	1	0.02381	0	0.204545	0.263158	0.049383	0.046512
chr8	23153898	23154075	chr8	23154006	23154008	1	0.083333	0.025	0.612245	0.775	0.138889	0.119048
chr16	57627172	57627296	chr16	57627221	57627223	1	0.04878	0	0.716981	0.881356	0.183673	0.126984
chr17	27502887	27502965	chr17	27502891	27502893	1	0.018182	0	0.265823	0.344828	0.069767	0.051724
chr7	24994376	24994661	chr7	24994508	24994510	1	0.025641	0	0.611111	0.783333	0.164179	0.112903
chr9	107677133	107677166	chr9	107677164	107677166	1	0.064516	0	0.529412	0.65	0.151163	0.090909
chr5	136714668	136714710	chr5	136714708	136714710	1	0.038462	0	0.433962	0.606061	0.135135	0.090909
chr15	76294017	76294091	chr15	76294027	76294029	1	0.03125	0	0.4375	0.5	0	0.088235
chr11	50604578	50604737	chr11	50604607	50604609	1	0.021739	0	0.647059	0.717391	0.027778	0.123288
chr6	90232734	90232893	chr6	90232768	90232770	1	0.02439	0	0.431373	0.465116	0.018519	0.098039
chr11	102666311	102666450	chr11	102666336	102666338	1	0.076923	0	0.688889	0.666667	0.065574	0.159091
chr12	85476139	85476329	chr12	85476327	85476329	1	0.034483	0	0.296296	0.288136	0.020408	0.069444
chr7	45632281	45632573	chr7	45632550	45632552	1	0.03125	0	0.275362	0.294118	0.02	0.069767
chr11	114785429	114785608	chr11	114785468	114785470	1	0.038462	0	0.8	0.8	0.054054	0.173913
chr4	148068341	148068441	chr4	148068412	148068414	1	0.028571	0	0.391304	0.403846	0.042553	0.072464
chr5	38319956	38320184	chr5	38319970	38319972	1	0.022222	0	0.348837	0.350877	0.026316	0.060606
chr18	37674722	37674796	chr18	37674794	37674796	1	0.018182	0	0.341463	0.333333	0	0.098901
chr7	4994316	4994661	chr7	4994423	4994425	1	0.047619	0	0.636364	0.627119	0.03125	0.192308
chr10	82954420	82954596	chr10	82954476	82954478	1	0	0	0.461538	0.483871	0.03125	0
chr10	117045696	117045924	chr10	117045832	117045834	1	0	0	0.5	0.52381	0.038462	0
chr11	114657635	114657671	chr11	114657640	114657642	1	0	0	0.4	0.392857	0.04	0.019608
chr13	65259150	65259454	chr13	65259161	65259163	1	0	0	0.555556	0.568182	0.055556	0.017544
chr12	71317732	71318487	chr12	71318067	71318069	1	0.021739	0.028571	0.75	0.866667	0.078947	0.061224
chr15	103155822	103156174	chr15	103155910	103155912	1	0	0	0.163265	0.183099	0.013333	0.012048
chr8	70745283	70745441	chr8	70745332	70745334	1	0	0	0.527273	0.583333	0.058824	0.025
chr10	110931088	110931151	chr10	110931149	110931151	1	0	0	0.454545	0.47619	0.08	0
chr1	75492660	75493052	chr1	75492926	75492928	1	0	0	0.634921	0.674419	0.093023	0.03125
chr18	83011528	83011639	chr18	83011637	83011639	1	0	0	0.442308	0.45	0.059701	0.034483
chr14	57542373	57542645	chr14	57542414	57542416	1	0	0	0.647059	0.666667	0.113208	0.023529
chr2	34671176	34671339	chr2	34671181	34671183	1	0	0	0.381818	0.381818	0.064935	0.023256
chr18	76145801	76146050	chr18	76145922	76145924	1	0	0	0.433962	0.470588	0.075	0.040816
chr19	11868979	11869056	chr19	11869041	11869043	1	0	0	0.632353	0.684211	0.111111	0.071429
chr18	76145801	76146050	chr18	76145897	76145899	1	0	0.057143	0.47541	0.550725	0.102041	0.075949
chr10	82954420	82954596	chr10	82954452	82954454	1	0	0.057143	0.54386	0.641026	0.138889	0.116279
chr2	34671176	34671339	chr2	34671334	34671336	1	0.013333	0.029412	0.409091	0.484375	0.101266	0.098765
chr8	121542209	121542250	chr8	121542214	121542216	1	0	0.076923	0.835443	0.939394	0.171429	0.1875
chr11	31965849	31966053	chr11	31965957	31965959	1	0	0	0.25	0.243902	0.05	0.041667
chr10	97693801	97694033	chr10	97693882	97693884	1	0	0	0.869565	0.894737	0.153846	0.121212
chr17	56123707	56124342	chr17	56124092	56124094	1	0	0	0.509804	0.509091	0.111111	0.06
chr6	146686047	146686063	chr6	146686051	146686053	1	0	0	0.684211	0.710526	0.15625	0.096774
chr12	20815006	20815025	chr12	20815023	20815025	1	0.027778	0	0.777778	0.835821	0.169014	0.144928
chr16	36199376	36199479	chr16	36199452	36199454	1	0	0	0.419355	0.470588	0.088235	0.071429
chr12	71317732	71318487	chr12	71318032	71318034	1	0.014706	0	0.77551	0.869565	0.162791	0.152542
chr8	71680460	71680520	chr8	71680466	71680468	1	0	0	0.444444	0.5	0.095238	0.090909
chr12	20312513	20312797	chr12	20312549	20312551	1	0	0.009174	0.375	0.412162	0.087838	0.086667
chr8	35589905	35589937	chr8	35589923	35589925	1	0.021277	0	0.741935	0.831169	0.163265	0.168831
chr1	93513378	93513565	chr1	93513506	93513508	1	0.029851	0	0.733333	0.785714	0.146667	0.103448
chr17	35060813	35061028	chr17	35060873	35060875	1	0.02381	0	0.763889	0.833333	0.149254	0.109756
chr5	139973144	139973467	chr5	139973239	139973241	1	0.017241	0	0.675676	0.75	0.125	0.094595
chr7	29792920	29793341	chr7	29793171	29793173	1	0.025641	0	0.378049	0.408163	0.073171	0.06
chr9	21943412	21943492	chr9	21943479	21943481	1	0.032787	0	0.581818	0.613636	0.102941	0.09434
chr11	61147607	61147881	chr11	61147647	61147649	1	0.030612	0	0.428571	0.527473	0.086957	0.085271
chr3	95240683	95240927	chr3	95240791	95240793	1	0.030303	0	0.5	0.615385	0.1	0.125
chr9	56619523	56619572	chr9	56619541	56619543	1	0.04878	0	0.588235	0.7	0.081633	0.125
chr2	25425047	25425573	chr2	25425442	25425444	1	0	0	0.466667	0.574074	0.09434	0.107692
chr5	52368211	52368512	chr5	52368402	52368404	1	0	0	0.351351	0.413793	0.065574	0.0625
chr8	119632951	119633233	chr8	119633118	119633120	1	0	0	0.318182	0.375	0.061224	0.0625
chr6	90232734	90232893	chr6	90232851	90232853	1	0	0	0.421053	0.5	0.055556	0.076923
chr10	22481089	22481170	chr10	22481145	22481147	1	0.023622	0	0.459184	0.466102	0.058824	0.056911
chr5	139973144	139973467	chr5	139973368	139973370	1	0.035088	0	0.724138	0.765957	0.1	0.096774
chr15	78820789	78820927	chr15	78820803	78820805	1	0	0	0.527778	0.523077	0.05	0.0625
chr2	155625776	155625942	chr2	155625934	155625936	1	0	0	0.428571	0.45098	0.04918	0.057471
chr18	76145801	76146050	chr18	76145950	76145952	1	0	0	0.660377	0.676471	0.076923	0.083333
chr7	24433058	24433237	chr7	24433216	24433218	1	0	0	0.551282	0.552632	0.0625	0.075
chr18	76145801	76146050	chr18	76145903	76145905	1	0	0	0.731343	0.8	0.104167	0.112676
chr4	134357496	134357815	chr4	134357768	134357770	1	0	0	0.506494	0.547619	0.075	0.080808
chr15	89068300	89068422	chr15	89068412	89068414	1	0	0	0.229167	0.255319	0.029126	0.035294
chr8	117110024	117110265	chr8	117110057	117110059	1	0	0	0.183099	0.209524	0.02381	0.029126
chr17	56512124	56512464	chr17	56512327	56512329	1	0	0	0.55	0.583333	0.08	0.108696
chr8	71461588	71461685	chr8	71461669	71461671	1	0	0	0.611111	0.657895	0.086957	0.111111
chr7	4994316	4994661	chr7	4994390	4994392	1	0	0	0.535714	0.584906	0.086957	0.105263
chr15	79828576	79828995	chr15	79828706	79828708	1	0	0.043478	0.648649	0.653846	0.06383	0.134615
chr7	4994316	4994661	chr7	4994321	4994323	1	0	0	0.545455	0.586207	0.055556	0.126984
chr9	46352497	46352681	chr9	46352595	46352597	1	0	0	0.361111	0.382353	0.025641	0.077922
chr8	70745283	70745441	chr8	70745339	70745341	1	0	0	0.672727	0.666667	0.082353	0.135802
chr16	31300617	31300730	chr16	31300728	31300730	1	0	0	0.46875	0.481481	0.02	0.043478
chr3	92024697	92024983	chr3	92024824	92024826	1	0	0	0.521739	0.529412	0.022727	0.061224
chr3	92024697	92024983	chr3	92024736	92024738	1	0	0	0.434783	0.424242	0.022727	0.081633
chr9	21943412	21943492	chr9	21943458	21943460	1	0	0	0.345455	0.355556	0.014706	0.056604
chr17	3044048	3044169	chr17	3044140	3044142	1	0.033333	0.106383	0.828571	0.868421	0.101449	0.125
chr18	42899953	42900100	chr18	42899989	42899991	1	0.013333	0.072464	0.451613	0.5	0.078947	0.080357
chr10	117544724	117544809	chr10	117544807	117544809	1	0	0.058824	0.382353	0.4	0.043478	0.037037
chr6	90232734	90232893	chr6	90232782	90232784	1	0	0.057143	0.353846	0.395349	0.050847	0.039216
chr17	56512124	56512464	chr17	56512182	56512184	1	0	0.060606	0.569231	0.585366	0.044776	0.046154
chr18	37737527	37737567	chr18	37737565	37737567	1	0	0.02381	0.444444	0.4375	0.029412	0.041667
chr18	76145801	76146050	chr18	76145876	76145878	1	0	0.057143	0.622951	0.637681	0.081633	0.050633
chr4	147187696	147187929	chr4	147187712	147187714	1	0.011429	0.075	0.705521	0.724891	0.09633	0.082524
chr9	103212842	103212871	chr9	103212869	103212871	1	0	0.067797	0.769231	0.767123	0.079545	0.09
chr6	90309523	90309753	chr6	90309670	90309672	1	0	0.043478	0.52	0.52	0.088889	0.048387
chr18	37756711	37756785	chr18	37756761	37756763	1	0.017857	0.045455	0.392857	0.4375	0.054545	0.027397
chr4	147276023	147276094	chr4	147276059	147276061	1	0.044118	0.065217	0.485714	0.535211	0.055556	0.014493
chr8	105142759	105142855	chr8	105142774	105142776	1	0.029851	0.081967	0.468085	0.561404	0.014925	0.041667
chr8	121753501	121753713	chr8	121753541	121753543	1	0.018519	0.095238	0.558824	0.666667	0.046154	0.063291
chr10	80890004	80890187	chr10	80890131	80890133	1	0.076923	0.025	0.611111	0.647059	0.118644	0.037037
chr17	27720091	27720170	chr17	27720131	27720133	1	0.074627	0	0.588235	0.7	0.142857	0.019608
chr14	47016782	47016895	chr14	47016893	47016895	1	0.066667	0.020408	0.320513	0.352113	0.055556	0
chr14	14309536	14309722	chr14	14309569	14309571	1	0.04918	0	0.162791	0.170213	0.043478	0
chr9	63953713	63953815	chr9	63953794	63953796	1	0.09375	0	0.416667	0.40625	0.108696	0
chr13	19697751	19697769	chr13	19697756	19697758	1	0.065217	0	0.238095	0.225806	0.022727	0.014706
chr6	125322073	125322116	chr6	125322104	125322106	1	0.076923	0	0.4	0.375	0.066667	0
chrX	134474875	134475016	chrX	134475007	134475009	1	0.105263	0	0.48	0.465116	0.073171	0.030303
chr10	80837082	80837175	chr10	80837173	80837175	1	0	0	0.285714	0.28	0.032258	0.086957
chr18	77254521	77254738	chr18	77254736	77254738	1	0	0	0.661538	0.607143	0.074074	0.178571
chr11	121830214	121830456	chr11	121830418	121830420	1	0	0	0.361111	0.38	0.042553	0.111111
chr11	102666311	102666450	chr11	102666448	102666450	1	0	0	0.6	0.612903	0.085714	0.166667
chr7	45632281	45632573	chr7	45632474	45632476	1	0	0	0.474359	0.5	0.074074	0.125
chr1	5916135	5916333	chr1	5916279	5916281	1	0	0	0.492308	0.44	0.101266	0.147727
chr1	38210546	38210665	chr1	38210550	38210552	1	0	0	0.333333	0.304348	0.07377	0.108696
chr12	102389956	102390074	chr12	102390065	102390067	1	0	0	0.372549	0.339286	0.085366	0.121951
chr17	46543224	46543417	chr17	46543308	46543310	1	0	0.017241	0.6875	0.627907	0.150943	0.234375
chr12	20312513	20312797	chr12	20312626	20312628	1	0	0	0.272727	0.233083	0.05303	0.086331
chr11	5064025	5064321	chr11	5064061	5064063	1	0.016393	0	0.321429	0.307692	0.064103	0.114286
chr2	25425047	25425573	chr2	25425427	25425429	1	0.017241	0	0.412698	0.390625	0.078947	0.133333
chr4	119359479	119359643	chr4	119359609	119359611	1	0.034483	0.013699	0.777778	0.68	0.155172	0.227273
chr18	36992636	36992741	chr18	36992730	36992732	1	0.05	0.016129	0.769231	0.704082	0.173913	0.253846
chr8	70745283	70745441	chr8	70745343	70745345	1	0.030769	0.034483	0.745455	0.683333	0.152941	0.246914
chr11	5064025	5064321	chr11	5064219	5064221	1	0	0	0.551724	0.522388	0.090909	0.227273
chr11	102666311	102666450	chr11	102666345	102666347	1	0.019608	0	0.355556	0.350877	0.066667	0.149425
chr1	13104347	13104437	chr1	13104435	13104437	1	0.026316	0	0.508772	0.472222	0.111111	0.2
chr8	117015476	117015592	chr8	117015568	117015570	1	0.015625	0	0.517241	0.508772	0.12	0.210526
chr7	98846362	98846511	chr7	98846509	98846511	1	0.033333	0.043478	0.9	0.846154	0.172414	0.346939
chr15	98720907	98721031	chr15	98720944	98720946	1	0	0.040541	0.672131	0.688525	0.142857	0.2625
chr11	94741837	94742047	chr11	94741949	94741951	1	0.023256	0	0.7	0.756098	0.145833	0.270833
chr2	32340356	32340580	chr2	32340496	32340498	1	0	0	0.525	0.555556	0.090909	0.214953
chr6	108432115	108432152	chr6	108432150	108432152	1	0	0	0.428571	0.439394	0.076923	0.174603
chr11	66911979	66912128	chr11	66912096	66912098	1	0.020408	0	0.59375	0.589286	0.097561	0.197183
chr11	98768236	98768333	chr11	98768313	98768315	1	0.020833	0	0.480519	0.466667	0.058824	0.170213
chr10	60838949	60839129	chr10	60839105	60839107	1	0	0.011111	0.652174	0.621951	0.06383	0.272727
chr4	127312595	127312668	chr4	127312666	127312668	1	0.047619	0	0.882353	0.806452	0.086957	0.322581
chr5	142718506	142718644	chr5	142718561	142718563	1	0	0	0.440678	0.408163	0.047619	0.16
chr8	84084531	84084724	chr8	84084722	84084724	1	0	0	0.375	0.333333	0.035714	0.133333
chr14	54254890	54255001	chr14	54254905	54254907	1	0.017544	0.036145	0.414894	0.343434	0.078652	0.162162
chr14	62587517	62587639	chr14	62587542	62587544	1	0	0.0625	0.681818	0.588235	0.095238	0.268293
chr4	132941298	132941413	chr4	132941301	132941303	1	0	0.106383	0.727273	0.681818	0.105263	0.276316
chr10	120239142	120239224	chr10	120239199	120239201	1	0.116667	0.0625	0.654321	0.648148	0.16	0.21519
chr13	17949593	17949723	chr13	17949622	17949624	1	0.103448	0.090909	0.558442	0.557143	0.128205	0.197183
chr11	102665698	102665932	chr11	102665791	102665793	1	0.054545	0.03125	0.37037	0.4	0.066667	0.136364
chr15	82064180	82064349	chr15	82064315	82064317	1	0.087719	0.066667	0.553191	0.59375	0.115385	0.216216
chr16	40666320	40666435	chr16	40666407	40666409	1	0.0625	0.036364	0.551724	0.596491	0.117647	0.219178
chr10	118126238	118126255	chr10	118126247	118126249	1	0.176471	0.083333	0.923077	0.946429	0.238095	0.394366
chr4	147276023	147276094	chr4	147276086	147276088	1	0.088235	0.043478	0.462264	0.478873	0.088889	0.191176
chr1	75431263	75431503	chr1	75431391	75431393	1	0.06	0.025641	0.625	0.62069	0.127273	0.193548
chr10	127283659	127283864	chr10	127283806	127283808	1	0.074074	0.058824	0.807692	0.777778	0.142857	0.28
chr19	57325026	57325130	chr19	57325089	57325091	1	0.106061	0.028571	0.827869	0.8	0.128571	0.283582
chr1	172318119	172318415	chr1	172318299	172318301	1	0.064516	0	0.5	0.508475	0.113636	0.1875
chr7	44853753	44854228	chr7	44854081	44854083	1	0.05	0	0.465116	0.477273	0.108108	0.176471
chr4	152128151	152128338	chr4	152128336	152128338	1	0.065574	0	0.608696	0.622222	0.106383	0.217391
chr1	154190687	154190754	chr1	154190740	154190742	1	0.184211	0	0.8	0.837838	0.2	0.352113
chr14	33589216	33589332	chr14	33589271	33589273	1	0.079365	0	0.42623	0.432432	0.076923	0.2
chr4	151983405	151983786	chr4	151983642	151983644	1	0.097561	0	0.347826	0.359375	0.058824	0.147727
chr1	182727895	182727986	chr1	182727924	182727926	1	0.12	0.022727	0.566038	0.608696	0.098765	0.210526
chr10	79882608	79882634	chr10	79882632	79882634	1	0.142857	0	0.617647	0.648649	0.130435	0.211538
chr7	98887915	98888380	chr7	98887930	98887932	1	0.058824	0	0.333333	0.333333	0.072727	0.116279
chr10	127539916	127540170	chr10	127540068	127540070	1	0.023256	0	0.434783	0.464286	0.030303	0.204545
chr12	72832371	72832401	chr12	72832380	72832382	1	0.037736	0	0.617647	0.697674	0.018519	0.28
chr15	76034978	76035042	chr15	76035027	76035029	1	0.042553	0	0.615385	0.639344	0.058824	0.255319
chr18	37485812	37485930	chr18	37485821	37485823	1	0.035714	0.021277	0.782609	0.785714	0.083333	0.33871
chr16	38609271	38609366	chr16	38609310	38609312	1	0	0	0.46875	0.508197	0.042553	0.173077
chr3	126364287	126364313	chr3	126364294	126364296	1	0.028571	0	0.47619	0.513514	0.054054	0.173913
chr17	27707010	27707068	chr17	27707030	27707032	1	0.109091	0.057143	0.714286	0.6875	0.069767	0.263158
chr15	80090347	80090427	chr15	80090403	80090405	1	0.068966	0.016129	0.553846	0.514706	0.064815	0.24183
chr7	122267073	122267200	chr7	122267175	122267177	1	0.046154	0	0.375	0.375	0.054795	0.168675
chr16	91071276	91071344	chr16	91071310	91071312	1	0.088889	0.035088	0.565789	0.627451	0.053571	0.229508
chr6	29335743	29335849	chr6	29335759	29335761	1	0.078125	0	0.428571	0.467742	0.036585	0.197183
chr11	98003004	98003326	chr11	98003234	98003236	1	0.017544	0	0.222222	0.24	0.035714	0.093023
chr1	130422938	130423035	chr1	130422993	130422995	1	0.047619	0	0.527273	0.588235	0.114286	0.235294
chr7	122267073	122267200	chr7	122267102	122267104	1	0.046154	0	0.458333	0.515625	0.082192	0.216867
chr2	37793319	37793872	chr2	37793651	37793653	1	0.026316	0	0.238095	0.277778	0.045455	0.102564
chr19	3205813	3205942	chr19	3205890	3205892	1	0.066667	0	0.483871	0.5625	0.068966	0.217391
chr2	37793319	37793872	chr2	37793509	37793511	1	0.037037	0	0.277778	0.314815	0.068182	0.134615
chr4	19766673	19767064	chr4	19766989	19766991	1	0.086957	0	0.5	0.571429	0.111111	0.25
chr9	108115445	108115650	chr9	108115569	108115571	1	0.05	0.017544	0.45614	0.538462	0.125	0.230769
chr15	8595360	8595454	chr15	8595430	8595432	1	0.054054	0.078431	0.775	0.842105	0.08	0.34
chr18	37485812	37485930	chr18	37485831	37485833	1	0.013699	0.087719	0.813953	0.885714	0.134146	0.361905
chr8	25986357	25986473	chr8	25986471	25986473	1	0.057143	0.107143	0.904762	0.971429	0.142857	0.393939
chr2	117438133	117438304	chr2	117438228	117438230	1	0.064516	0.033333	0.685714	0.8	0.129032	0.342857
chr4	107683545	107683920	chr4	107683564	107683566	1	0.057143	0.0625	0.714286	0.8125	0.108696	0.38
chr6	39118889	39119070	chr6	39119027	39119029	1	0.039474	0.060606	0.666667	0.757576	0.115385	0.318182
chr11	102460625	102460693	chr11	102460631	102460633	1	0.102941	0.034483	0.666667	0.810345	0.22973	0.246154
chr15	76205869	76206157	chr15	76206076	76206078	1	0.087719	0.045455	0.514286	0.6	0.157895	0.183099
chr1	36768694	36768787	chr1	36768734	36768736	1	0.103448	0.067797	0.72	0.783133	0.2	0.265306
chr14	33932397	33932652	chr14	33932527	33932529	1	0.111111	0.054054	0.62963	0.69697	0.16129	0.214286
chr17	53804242	53804336	chr17	53804263	53804265	1	0.131579	0.046512	0.872727	0.944444	0.268657	0.348485
chr5	128781957	128782109	chr5	128782072	128782074	1	0.09434	0.020833	0.607843	0.646154	0.161765	0.232558
chr11	121830214	121830456	chr11	121830250	121830252	1	0.058824	0	0.340426	0.382979	0.111111	0.144578
chr10	79735841	79735987	chr10	79735953	79735955	1	0.08	0	0.8125	0.890909	0.27027	0.328571
chr10	81022175	81022540	chr10	81022445	81022447	1	0.05	0	0.384615	0.439024	0.139535	0.16
chr11	118572195	118572408	chr11	118572289	118572291	1	0.028169	0	0.208791	0.219512	0.07767	0.080645
chr15	79828576	79828995	chr15	79828624	79828626	1	0.083333	0	0.652778	0.695652	0.225806	0.258065
chr10	117045242	117045534	chr10	117045319	117045321	1	0.057143	0	0.364865	0.397059	0.131868	0.1625
chr4	118486531	118486632	chr4	118486544	118486546	1	0.1	0	0.666667	0.714286	0.237288	0.282609
chr11	116105991	116106220	chr11	116106130	116106132	1	0.081967	0	0.569231	0.611111	0.178571	0.242424
chr2	26465452	26465650	chr2	26465558	26465560	1	0.116279	0	0.875	0.888889	0.275862	0.367347
chr12	71317732	71318487	chr12	71318112	71318114	1	0.071429	0	0.644444	0.758621	0.195122	0.272727
chr5	65345882	65345983	chr5	65345921	65345923	1	0.111111	0	0.746269	0.875	0.217391	0.321429
chr1	189924134	189924349	chr1	189924252	189924254	1	0.092308	0.022222	0.702381	0.83871	0.25	0.333333
chr8	92265796	92265895	chr8	92265863	92265865	1	0.064935	0.025974	0.535211	0.637255	0.186047	0.225806
chr12	85140730	85140899	chr12	85140738	85140740	1	0.032258	0	0.468085	0.522727	0.111111	0.15625
chr5	122725311	122725344	chr5	122725325	122725327	1	0.076923	0.013889	0.675	0.774194	0.176471	0.242857
chr10	81433677	81433924	chr10	81433899	81433901	1	0.065217	0	0.622642	0.666667	0.188889	0.179104
chr16	40666320	40666435	chr16	40666415	40666417	1	0.041667	0	0.344828	0.385965	0.117647	0.109589
chr17	27720297	27720520	chr17	27720474	27720476	1	0.033333	0	0.295082	0.339623	0.093333	0.08642
chr15	76352022	76352080	chr15	76352078	76352080	1	0.05	0.030303	0.492308	0.542373	0.15625	0.140845
chr6	90309523	90309753	chr6	90309721	90309723	1	0.058824	0.04	0.728814	0.794118	0.225	0.212121
chr5	142530101	142530177	chr5	142530126	142530128	1	0.025641	0.017241	0.46988	0.543478	0.134615	0.135135
chr14	70522142	70522259	chr14	70522173	70522175	1	0.090909	0.033333	0.774194	0.850746	0.294118	0.26087
chr4	19766673	19767064	chr4	19766720	19766722	1	0.078947	0.057143	0.701299	0.77193	0.240964	0.238806
chr9	110380979	110381097	chr9	110380989	110380991	1	0.027778	0.03125	0.369863	0.423529	0.136986	0.130435
chr12	85146651	85146776	chr12	85146736	85146738	1	0.033333	0	0.64	0.666667	0.21875	0.2
chr3	95240683	95240927	chr3	95240918	95240920	1	0.041667	0	0.686275	0.725	0.240741	0.255319
chr7	24994109	24994271	chr7	24994259	24994261	1	0.034483	0	0.655172	0.679245	0.22449	0.226415
chr13	67863683	67863819	chr13	67863690	67863692	1	0	0	0.730159	0.817073	0.269231	0.265957
chr2	164388803	164388872	chr2	164388819	164388821	1	0.013889	0	0.360825	0.402985	0.130435	0.121951
chr4	129224079	129224361	chr4	129224086	129224088	1	0	0	0.26087	0.293103	0.083333	0.096386
chr4	153459847	153460065	chr4	153459933	153459935	1	0.011765	0	0.781818	0.824561	0.25974	0.293478
chr7	5030595	5031820	chr7	5031531	5031533	1	0	0	0.78	0.84375	0.254902	0.32
chr12	20312513	20312797	chr12	20312536	20312538	1	0.032258	0	0.44898	0.466216	0.134228	0.151316
chr13	72897898	72897972	chr13	72897919	72897921	1	0.043478	0	0.659574	0.685185	0.178571	0.237288
chr11	115393976	115394122	chr11	115394018	115394020	1	0.029412	0	0.619048	0.647059	0.162791	0.1875
chr3	129680593	129680706	chr3	129680704	129680706	1	0.029412	0	0.621622	0.663043	0.179104	0.184615
chr3	89187099	89187514	chr3	89187512	89187514	1	0	0	0.4	0.390244	0.096774	0.148148
chr19	5323935	5324057	chr19	5323967	5323969	1	0	0	0.254237	0.257143	0.068966	0.089744
chr7	3628841	3628908	chr7	3628849	3628851	1	0	0	0.704225	0.724138	0.166667	0.238806
chr6	113600519	113600660	chr6	113600552	113600554	1	0	0	0.390625	0.4	0.1	0.115385
chr8	85007612	85007670	chr8	85007635	85007637	1	0	0	0.470588	0.486486	0.12963	0.151515
chr2	37793319	37793872	chr2	37793438	37793440	1	0	0	0.384615	0.428571	0.103896	0.12987
chr8	119632951	119633233	chr8	119633078	119633080	1	0	0	0.333333	0.358491	0.082192	0.112903
chr2	177897528	177897597	chr2	177897566	177897568	1	0	0	0.435897	0.487805	0.111111	0.166667
chr8	121753150	121753359	chr8	121753327	121753329	1	0.022727	0	0.634146	0.711538	0.170732	0.24
chr6	148355267	148355428	chr6	148355350	148355352	1	0.032787	0	0.792453	0.877193	0.208333	0.340426
chr11	94741837	94742047	chr11	94741866	94741868	1	0.063492	0.097561	0.833333	0.764706	0.217391	0.291667
chr17	9228275	9228338	chr17	9228325	9228327	1	0.02	0.051282	0.4	0.377358	0.108696	0.130435
chr14	62587517	62587639	chr14	62587552	62587554	1	0.046875	0.04878	0.698413	0.672414	0.169811	0.235955
chr3	37481372	37481422	chr3	37481391	37481393	1	0.033333	0.058824	0.786885	0.75	0.205882	0.277778
chr10	80890004	80890187	chr10	80890185	80890187	1	0.074074	0.1	0.825	0.808511	0.189189	0.275
chr7	3219385	3219449	chr7	3219424	3219426	1	0.038462	0.050847	0.5	0.491228	0.108434	0.19802
chr1	91344471	91344858	chr1	91344658	91344660	1	0	0.044444	0.446809	0.454545	0.111111	0.142857
chr14	62587517	62587639	chr14	62587564	62587566	1	0.015625	0.04878	0.671875	0.666667	0.173077	0.213483
chr4	129992648	129992928	chr4	129992897	129992899	1	0	0.055556	0.659574	0.636364	0.16	0.213115
chr18	77254521	77254738	chr18	77254623	77254625	1	0.017857	0.030303	0.666667	0.666667	0.155556	0.229508
chr6	17840480	17840857	chr6	17840680	17840682	1	0.034483	0.044444	0.861111	0.891892	0.220339	0.276923
chr3	152266823	152266933	chr3	152266861	152266863	1	0.047619	0.066667	0.522727	0.589744	0.142857	0.157143
chr4	146475317	146475463	chr4	146475461	146475463	1	0.043478	0.090909	0.724138	0.769231	0.170213	0.227273
chr19	3205813	3205942	chr19	3205845	3205847	1	0.066667	0.066667	0.83871	0.90625	0.241379	0.304348
chrX	18625319	18625461	chrX	18625352	18625354	1	0.066667	0.047619	0.769231	0.807692	0.192308	0.259259
chr17	29736678	29736710	chr17	29736700	29736702	1	0	0.042553	0.526316	0.512821	0.170213	0.217391
chr18	76145801	76146050	chr18	76145807	76145809	1	0	0.085714	0.741935	0.771429	0.235294	0.292683
chr14	77582439	77582574	chr14	77582450	77582452	1	0	0.069767	0.425	0.444444	0.145455	0.157895
chr4	142957189	142957262	chr4	142957196	142957198	1	0	0.09375	0.59322	0.6	0.21875	0.222222
chr16	3689559	3689898	chr16	3689896	3689898	1	0	0.068966	0.684211	0.65625	0.241379	0.25
chr9	106885070	106885524	chr9	106885273	106885275	1	0	0.038462	0.327273	0.306667	0.111111	0.105769
chr11	48821398	48821548	chr11	48821500	48821502	1	0.060241	0.039474	0.791209	0.771739	0.257143	0.258741
chr4	41520197	41520353	chr4	41520227	41520229	1	0.033898	0.018868	0.410256	0.414634	0.139535	0.149254
chr5	66019193	66019377	chr5	66019225	66019227	1	0.029851	0.060606	0.6875	0.672727	0.246575	0.239437
chr8	84923896	84924078	chr8	84923908	84923910	1	0.032258	0.057143	0.62069	0.614286	0.193548	0.197674
chr13	9387581	9387659	chr13	9387630	9387632	1	0.037736	0.035714	0.54	0.644444	0.074074	0.202703
chr1	34076249	34076337	chr1	34076304	34076306	1	0.028986	0.04	0.578313	0.640625	0.10101	0.201754
chr2	167104731	167105062	chr2	167104983	167104985	1	0.021277	0.03125	0.473684	0.531915	0.083333	0.176471
chr15	97790141	97790211	chr15	97790209	97790211	1	0	0.052632	0.363636	0.4	0.052632	0.114286
chr13	112652310	112652445	chr13	112652313	112652315	1	0	0.0625	0.634921	0.717949	0.1	0.230769
chr18	37685953	37686246	chr18	37686013	37686015	1	0	0.090909	0.72	0.824561	0.106383	0.283333
chr17	8260762	8261030	chr17	8260857	8260859	1	0	0.083333	0.62069	0.673077	0.101695	0.242424
chr7	30355969	30355996	chr7	30355988	30355990	1	0	0.065217	0.478261	0.576923	0.095238	0.179487
chr9	108115015	108115089	chr9	108115053	108115055	1	0	0.031746	0.266667	0.333333	0.029412	0.112676
chr10	127653363	127653479	chr10	127653452	127653454	1	0	0.015873	0.3125	0.383562	0.090909	0.09434
chr15	99780870	99781093	chr15	99781060	99781062	1	0	0.017857	0.675	0.803571	0.17	0.171053
chr11	94425685	94425765	chr11	94425732	94425734	1	0	0	0.3125	0.363636	0.084746	0.090909
chr3	95240683	95240927	chr3	95240911	95240913	1	0	0	0.529412	0.6	0.148148	0.148936
chr10	79976850	79977954	chr10	79976854	79976856	1	0	0.020833	0.803279	0.891304	0.206349	0.233333
chr5	139973144	139973467	chr5	139973354	139973356	1	0	0	0.756757	0.818182	0.203125	0.211268
chr18	76145801	76146050	chr18	76145888	76145890	1	0	0.057143	0.754098	0.826087	0.204082	0.21519
chr10	117045696	117045924	chr10	117045805	117045807	1	0.021277	0	0.405797	0.454545	0.070423	0.098361
chr10	117045696	117045924	chr10	117045824	117045826	1	0	0	0.4	0.456522	0.070423	0.107692
chr2	37793319	37793872	chr2	37793825	37793827	1	0	0	0.627451	0.7	0.108108	0.142857
chr11	60478404	60478481	chr11	60478443	60478445	1	0	0	0.2	0.24	0.029412	0.055556
chr8	115357975	115358150	chr8	115358121	115358123	1	0	0	0.444444	0.535714	0.075	0.137931
chr15	89068300	89068422	chr15	89068389	89068391	1	0	0	0.3125	0.340426	0.058252	0.104651
chr5	92392950	92392992	chr5	92392955	92392957	1	0	0.014286	0.653846	0.727273	0.118644	0.212121
chr15	79828576	79828995	chr15	79828850	79828852	1	0	0.022727	0.526316	0.609375	0.106061	0.170455
chr5	139973144	139973467	chr5	139973383	139973385	1	0	0.021739	0.611111	0.692308	0.117647	0.173333
chr15	79828576	79828995	chr15	79828724	79828726	1	0	0.02	0.646154	0.75	0.157143	0.19697
chr17	47877110	47877210	chr17	47877130	47877132	1	0	0	0.254237	0.30303	0.054795	0.085366
chr5	113288576	113288726	chr5	113288724	113288726	1	0	0	0.368421	0.428571	0.081081	0.108696
chr7	140070516	140070554	chr7	140070552	140070554	1	0	0	0.204082	0.238095	0.042857	0.061538
chr11	97775499	97775693	chr11	97775631	97775633	1	0.036364	0	0.491525	0.627451	0.125	0.145161
chr10	117045696	117045924	chr10	117045762	117045764	1	0.044444	0	0.5	0.676471	0.116667	0.142857
chr4	43632236	43632513	chr4	43632462	43632464	1	0.020408	0	0.371429	0.5	0.076923	0.114286
chr17	56512124	56512464	chr17	56512320	56512322	1	0.046512	0.033333	0.692308	0.928571	0.137255	0.196078
chr9	72945448	72945518	chr9	72945482	72945484	1	0.051282	0.047619	0.677966	0.878788	0.166667	0.216667
chr9	106885070	106885524	chr9	106885264	106885266	1	0.017857	0.038462	0.431034	0.54321	0.097222	0.133333
chr15	102160548	102160777	chr15	102160557	102160559	1	0	0	0.481481	0.609756	0.128571	0.16
chr2	157705626	157705770	chr2	157705659	157705661	1	0	0	0.206897	0.268657	0.054795	0.074074
chr5	122775876	122775954	chr5	122775913	122775915	1	0	0	0.576923	0.756757	0.140351	0.156863
chr7	16885861	16886259	chr7	16885960	16885962	1	0	0	0.297297	0.384615	0.081633	0.087719
chr9	118914300	118914352	chr9	118914350	118914352	1	0	0	0.513514	0.7	0.111111	0.166667
chr1	161746485	161746702	chr1	161746583	161746585	1	0.078125	0.018182	0.445946	0.551724	0.041096	0.141304
chr2	32340356	32340580	chr2	32340556	32340558	1	0.057143	0.029412	0.45	0.571429	0.064935	0.158879
chr10	80890004	80890187	chr10	80890088	80890090	1	0.045455	0	0.370968	0.45098	0.058824	0.135135
chr8	70744796	70745026	chr8	70744972	70744974	1	0.033898	0	0.261538	0.306122	0.032258	0.088235
chr4	119359479	119359643	chr4	119359624	119359626	1	0.076923	0	0.5625	0.611111	0.083333	0.2
chr4	146475317	146475463	chr4	146475323	146475325	1	0.029703	0.02439	0.372093	0.421569	0.025	0.10596
chr8	105142759	105142855	chr8	105142833	105142835	1	0.044776	0.04918	0.595745	0.701754	0.058824	0.1875
chr10	80314279	80314518	chr10	80314372	80314374	1	0.092308	0	0.454545	0.62069	0.103448	0.142857
chr18	56594563	56594641	chr18	56594578	56594580	1	0.04878	0	0.382353	0.476744	0.088608	0.136752
chr5	121828306	121828455	chr5	121828412	121828414	1	0.085714	0.02	0.545455	0.7	0.131148	0.1875
chr11	50604578	50604737	chr11	50604694	50604696	1	0.083333	0	0.540541	0.708333	0.104478	0.212121
chr7	80085984	80086207	chr7	80086075	80086077	1	0.12	0	0.714286	0.939394	0.142857	0.292683
chr4	147276023	147276094	chr4	147276047	147276049	1	0.029412	0	0.247619	0.323529	0.044944	0.102941
chr9	106885070	106885524	chr9	106885195	106885197	1	0.038462	0	0.333333	0.44186	0.074074	0.128205
chr2	168570821	168571444	chr2	168571168	168571170	1	0.084746	0.03125	0.76087	0.985915	0.186441	0.322581
chr8	27121462	27121823	chr8	27121706	27121708	1	0.021739	0	0.27907	0.363636	0.072464	0.129032
chr13	65259150	65259454	chr13	65259185	65259187	1	0	0	0.119048	0.148148	0	0.030303
chr3	37481372	37481422	chr3	37481378	37481380	1	0	0	0.688525	0.857143	0	0.25
chr18	76145801	76146050	chr18	76145956	76145958	1	0	0	0.428571	0.487179	0.02381	0.121212
chr5	122775876	122775954	chr5	122775952	122775954	1	0	0	0.565217	0.705882	0.054545	0.191489
chr12	20312513	20312797	chr12	20312663	20312665	1	0	0.061538	0.448276	0.559524	0.012346	0.102273
chr5	142530101	142530177	chr5	142530140	142530142	1	0.025	0.034483	0.235294	0.319149	0.018868	0.081081
chr7	12949904	12949948	chr7	12949928	12949930	1	0.038462	0.076923	0.551724	0.72	0.021277	0.212766
chr1	75484386	75484605	chr1	75484575	75484577	1	0.073171	0	0.8	0.844444	0.210526	0.132353
chr1	172369431	172369516	chr1	172369474	172369476	1	0.054545	0	0.833333	0.843137	0.202703	0.16
chr10	80186736	80187039	chr10	80186923	80186925	1	0.020408	0	0.25	0.25	0.058824	0.041667
chr15	85131645	85131830	chr15	85131803	85131805	1	0.045455	0.025	0.571429	0.589286	0.114754	0.098039
chr2	152627888	152628016	chr2	152627932	152627934	1	0.056604	0.016393	0.465753	0.447761	0.107527	0.079646
chr2	172980001	172980202	chr2	172980122	172980124	1	0.088889	0.047619	0.86	0.810345	0.204082	0.131148
chr4	52989340	52989352	chr4	52989345	52989347	1	0.037037	0	0.517241	0.472222	0.111111	0.089286
chr13	112652310	112652445	chr13	112652358	112652360	1	0.090909	0	0.816667	0.784314	0.195652	0.217391
chr17	15785870	15786008	chr17	15785881	15785883	1	0.094595	0	0.75	0.786885	0.204819	0.176471
chr16	84527533	84527655	chr16	84527613	84527615	1	0.064935	0.033333	0.676923	0.662791	0.144928	0.149254
chr4	134551269	134551485	chr4	134551367	134551369	1	0.056604	0	0.596491	0.595745	0.125	0.141026
chr6	99014187	99014314	chr6	99014190	99014192	1	0.043478	0.022727	0.535714	0.555556	0.136364	0.121212
chr15	76329063	76329269	chr15	76329267	76329269	1	0	0.047619	0.592593	0.609375	0.12	0.111111
chr5	63932764	63932839	chr5	63932812	63932814	1	0	0.026316	0.382353	0.407407	0.075	0.066667
chr4	147187696	147187929	chr4	147187837	147187839	1	0.037037	0.036765	0.825397	0.785714	0.178571	0.157895
chr18	81510482	81510508	chr18	81510503	81510505	1	0.025	0.066667	0.666667	0.628571	0.145833	0.101695
chr7	141269345	141269494	chr7	141269376	141269378	1	0.015385	0.043478	0.605263	0.583333	0.123077	0.1
chr10	97692949	97693064	chr10	97693062	97693064	1	0	0	0.722222	0.714286	0.181818	0.181818
chr11	35151702	35151879	chr11	35151838	35151840	1	0	0	0.461538	0.4375	0.098592	0.123077
chr12	20312513	20312797	chr12	20312735	20312737	1	0.018182	0	0.754839	0.77037	0.156977	0.208122
chr19	11868979	11869056	chr19	11869025	11869027	1	0.029412	0	0.588235	0.578947	0.148148	0.142857
chr8	121541655	121541821	chr8	121541810	121541812	1	0.042553	0.018182	0.842105	0.864407	0.205479	0.227848
chr17	34593973	34594136	chr17	34594054	34594056	1	0.023256	0	0.39759	0.382353	0.070423	0.085938
chr15	76612787	76613044	chr15	76612915	76612917	1	0.011905	0	0.522222	0.513514	0.105263	0.111111
chr18	37756969	37757026	chr18	37757009	37757011	1	0.022727	0	0.692308	0.676056	0.125	0.146789
chr8	121753501	121753713	chr8	121753573	121753575	1	0.015152	0	0.459459	0.44898	0.096154	0.107143
chr4	19766673	19767064	chr4	19767047	19767049	1	0	0	0.722222	0.660377	0.114286	0.169231
chr13	99421743	99421840	chr13	99421803	99421805	1	0.029412	0	0.666667	0.702703	0.181818	0.136986
chr1	171271867	171271958	chr1	171271879	171271881	1	0.018519	0	0.571429	0.59375	0.173333	0.137931
chr5	139973144	139973467	chr5	139973347	139973349	1	0.033898	0	0.675676	0.704545	0.190476	0.166667
chr1	195213133	195213354	chr1	195213235	195213237	1	0	0	0.5	0.514286	0.131579	0.116279
chr4	134357496	134357815	chr4	134357813	134357815	1	0	0	0.666667	0.694444	0.184211	0.15625
chr8	69777240	69777336	chr8	69777334	69777336	1	0	0.015385	0.4	0.410959	0.107692	0.088608
chr8	119633335	119633546	chr8	119633476	119633478	1	0	0.016129	0.666667	0.689655	0.193548	0.145833
chr17	29381399	29381576	chr17	29381525	29381527	1	0	0	0.368421	0.365385	0.109375	0.095238
chr3	108407128	108407226	chr3	108407224	108407226	1	0	0	0.74359	0.755102	0.227273	0.186047
chr7	29792920	29793341	chr7	29792990	29792992	1	0	0	0.471429	0.472222	0.166667	0.125
chr7	100998375	100998814	chr7	100998535	100998537	1	0	0.014925	0.857143	0.84	0.275362	0.233333
chr12	71317732	71318487	chr12	71318411	71318413	1	0.097561	0.043478	0.909091	0.883721	0.301887	0.153846
chr13	113222778	113222805	chr13	113222796	113222798	1	0.083333	0.047619	0.866667	0.833333	0.3	0.136364
chr11	87616903	87617263	chr11	87617207	87617209	1	0.05	0.052632	0.8	0.783784	0.306122	0.1
chr18	64288581	64288756	chr18	64288656	64288658	1	0.016667	0.019231	0.882353	0.825397	0.325	0.12069
chr17	91765116	91765196	chr17	91765194	91765196	1	0.028986	0.056604	0.630435	0.585714	0.254237	0.117647
chr2	69727263	69727388	chr2	69727386	69727388	1	0.090909	0.066667	0.888889	0.8	0.357143	0.172414
chr10	127333629	127333775	chr10	127333682	127333684	1	0	0.038462	0.714286	0.68	0.229167	0.132075
chr12	71317732	71318487	chr12	71318374	71318376	1	0	0.04	0.85	0.821429	0.287879	0.181818
chr14	57542373	57542645	chr14	57542513	57542515	1	0	0.060606	0.764706	0.766667	0.28	0.156627
chr5	136714668	136714710	chr5	136714680	136714682	1	0	0.045455	0.45283	0.454545	0.189189	0.090909
chr14	56402619	56402900	chr14	56402854	56402856	1	0.023256	0.074074	0.525	0.542857	0.188679	0.107143
chr7	15972468	15972805	chr7	15972693	15972695	1	0.041667	0.095238	0.787234	0.791667	0.285714	0.192308
chr12	85140730	85140899	chr12	85140833	85140835	1	0.029412	0.041667	0.55814	0.551724	0.153846	0.102564
chr6	85076283	85076570	chr6	85076449	85076451	1	0.014085	0.083333	0.854167	0.912281	0.268657	0.178082
chr7	102113541	102113781	chr7	102113646	102113648	1	0.033333	0.06	0.824324	0.868852	0.265823	0.159574
chr11	96935261	96935495	chr11	96935269	96935271	1	0	0	0.193548	0.216867	0.070588	0.034091
chr12	20312513	20312797	chr12	20312658	20312660	1	0	0	0.22	0.244898	0.067114	0.039735
chr9	63953713	63953815	chr9	63953763	63953765	1	0.021277	0	0.491803	0.552632	0.139535	0.09375
chr15	89068300	89068422	chr15	89068349	89068351	1	0.028571	0	0.479167	0.478261	0.14	0.070588
chr11	116105991	116106220	chr11	116106172	116106174	1	0.032787	0	0.492537	0.514286	0.172414	0.090909
chr5	33540258	33540300	chr5	33540274	33540276	1	0.026667	0	0.631579	0.644737	0.205128	0.120879
chr3	152266823	152266933	chr3	152266911	152266913	1	0.015152	0	0.287879	0.276316	0.097222	0.060345
chr5	113075897	113076051	chr5	113076041	113076043	1	0.023256	0	0.518519	0.509434	0.189655	0.125
chr12	71317732	71318487	chr12	71318404	71318406	1	0.032258	0	0.85	0.892857	0.333333	0.136364
chr17	34593973	34594136	chr17	34594025	34594027	1	0	0	0.319149	0.333333	0.12	0.060606
chr4	135525467	135525516	chr4	135525486	135525488	1	0	0	0.584158	0.586957	0.22449	0.090909
chr17	47788734	47789034	chr17	47788827	47788829	1	0	0	0.155844	0.163934	0.05618	0.021277
chr9	70203687	70203801	chr9	70203799	70203801	1	0	0	0.52381	0.529412	0.181818	0.055556
chr10	79976850	79977954	chr10	79976941	79976943	1	0	0.02	0.8	0.761905	0.227273	0.111111
chr2	167104731	167105062	chr2	167104956	167104958	1	0	0	0.576923	0.558824	0.16	0.068493
chr15	81769038	81769246	chr15	81769127	81769129	1	0	0	0.784314	0.736842	0.223684	0.148936
chr17	34932123	34932215	chr17	34932213	34932215	1	0	0.029412	0.65	0.606061	0.1875	0.115385
chr3	108472711	108472791	chr3	108472728	108472730	1	0.022727	0.029412	0.736111	0.671429	0.196429	0.122222
chr3	90132308	90132373	chr3	90132335	90132337	1	0.042553	0	0.538462	0.466667	0.2	0.1
chr4	135525467	135525516	chr4	135525507	135525509	1	0.061224	0	0.83	0.717391	0.285714	0.113636
chr18	80169754	80169801	chr18	80169799	80169801	1	0.019608	0	0.583333	0.516129	0.180328	0.101266
chr3	89187099	89187514	chr3	89187474	89187476	1	0	0	0.190476	0.166667	0.060606	0.038462
chr4	123117032	123117158	chr4	123117156	123117158	1	0	0	0.470588	0.4	0.142857	0.074074
chr7	44629919	44629970	chr7	44629926	44629928	1	0	0	0.34375	0.291667	0.096774	0.054054
chr6	17840480	17840857	chr6	17840583	17840585	1	0.023256	0	0.655738	0.575	0.240741	0.122807
chr7	13007292	13007673	chr7	13007671	13007673	1	0	0	0.352941	0.302326	0.12766	0.0625
chr11	120550254	120550475	chr11	120550267	120550269	1	0.088889	0	0.641026	0.730159	0.243902	0.169014
chr12	83781770	83782027	chr12	83781791	83781793	1	0.097561	0	0.6	0.658537	0.230769	0.142857
chr13	52638285	52638368	chr13	52638350	52638352	1	0.139535	0	0.701754	0.75	0.26087	0.135135
chr14	19180489	19180792	chr14	19180746	19180748	1	0.132075	0	0.609756	0.648148	0.224138	0.140845
chr1	189924134	189924349	chr1	189924306	189924308	1	0.09375	0.02439	0.597015	0.673077	0.176471	0.168675
chr7	4994316	4994661	chr7	4994534	4994536	1	0.068966	0	0.333333	0.368421	0.107143	0.09375
chr4	126324790	126324922	chr4	126324863	126324865	1	0.052632	0.015625	0.253521	0.287879	0.089888	0.060345
chr1	154799263	154799598	chr1	154799465	154799467	1	0.101695	0	0.611111	0.692308	0.222222	0.09434
chr13	73732439	73732641	chr13	73732626	73732628	1	0.081967	0.015152	0.489796	0.590361	0.186667	0.090909
chr15	76352022	76352080	chr15	76352073	76352075	1	0.025	0	0.276923	0.322034	0.09375	0.042254
chr7	25628141	25628256	chr7	25628254	25628256	1	0.076923	0.037037	0.642857	0.767442	0.228571	0.106061
chr7	138454525	138454611	chr7	138454609	138454611	1	0.066667	0.058824	0.733333	0.904762	0.258065	0.103448
chr1	189924134	189924349	chr1	189924227	189924229	1	0.046875	0.027027	0.61	0.688889	0.214286	0.142857
chr13	112652310	112652445	chr13	112652435	112652437	1	0.046512	0	0.545455	0.642857	0.22807	0.129032
chr3	95240683	95240927	chr3	95240921	95240923	1	0.041667	0	0.431373	0.5	0.166667	0.085106
chr16	21203843	21204185	chr16	21204085	21204087	1	0.022472	0	0.217822	0.253012	0.070423	0.046512
chr7	100998375	100998814	chr7	100998383	100998385	1	0.097561	0	0.703704	0.811594	0.214286	0.158537
chr5	139973144	139973467	chr5	139973344	139973346	1	0.086207	0	0.783784	0.954545	0.265625	0.194444
chr14	60379559	60379810	chr14	60379677	60379679	1	0.126984	0.053571	0.637931	0.633803	0.173913	0.126984
chr2	113364473	113364628	chr2	113364586	113364588	1	0.12	0.0625	0.648148	0.710145	0.2	0.123457
chr2	178407435	178407505	chr2	178407468	178407470	1	0.136364	0.045455	0.733333	0.775	0.227273	0.1
chr5	52368211	52368512	chr5	52368429	52368431	1	0.058824	0	0.469136	0.483871	0.149254	0.056604
chr11	102460625	102460693	chr11	102460653	102460655	1	0.058824	0.034483	0.522388	0.551724	0.205479	0.123077
chr13	9494874	9494970	chr13	9494915	9494917	1	0.061224	0	0.509091	0.512195	0.2	0.107692
chr17	28076030	28076184	chr17	28076032	28076034	1	0.096154	0	0.755102	0.754717	0.285714	0.177419
chr19	12247708	12247772	chr19	12247723	12247725	1	0.081081	0	0.722222	0.717391	0.26	0.159091
chr9	14001585	14001728	chr9	14001691	14001693	1	0.069444	0	0.72549	0.731707	0.243902	0.19802
chr9	14382116	14382136	chr9	14382134	14382136	1	0.066667	0	0.666667	0.65625	0.217391	0.206897
chr14	19180489	19180792	chr14	19180539	19180541	1	0.105263	0.02381	0.611111	0.589744	0.25	0.158537
chr1	80239994	80240122	chr1	80240103	80240105	1	0.067797	0.011364	0.45283	0.452055	0.1875	0.122449
chr5	149279628	149279814	chr5	149279744	149279746	1	0.075472	0.020833	0.538462	0.537313	0.222222	0.154762
chr18	37691188	37691391	chr18	37691210	37691212	1	0.057471	0.025641	0.367089	0.363636	0.149425	0.116279
chr2	4716648	4716718	chr2	4716677	4716679	1	0.074074	0.027027	0.514706	0.507937	0.218182	0.157143
chr6	127085021	127085065	chr6	127085028	127085030	1	0.108108	0.047619	0.872727	0.8	0.369565	0.244444
chr2	32069402	32069544	chr2	32069444	32069446	1	0.114754	0.017544	0.833333	0.877193	0.351351	0.222222
chr6	116651881	116651995	chr6	116651913	116651915	1	0.072727	0	0.424242	0.46	0.186047	0.131148
chr9	98856443	98856584	chr9	98856468	98856470	1	0.071429	0	0.425	0.456522	0.181818	0.121212
chr7	45632281	45632573	chr7	45632571	45632573	1	0.03125	0	0.275362	0.294118	0.12	0.093023
chr17	29852383	29852698	chr17	29852423	29852425	1	0.03125	0.08	0.655172	0.590909	0.227273	0.163265
chr4	147187696	147187929	chr4	147187795	147187797	1	0.067308	0.102804	0.861538	0.792793	0.360902	0.229508
chr18	77198420	77198453	chr18	77198437	77198439	1	0.090909	0.071429	0.807018	0.716981	0.280702	0.203704
chr12	83781770	83782027	chr12	83781898	83781900	1	0.090909	0.087719	0.785714	0.791667	0.315789	0.22619
chr5	110378038	110378206	chr5	110378175	110378177	1	0.068966	0.066667	0.727273	0.675676	0.27027	0.214286
chr9	65390689	65390772	chr9	65390694	65390696	1	0.111111	0.090909	0.887324	0.860465	0.345455	0.282609
chr4	123189070	123189110	chr4	123189086	123189088	1	0.06	0.05	0.947368	0.886792	0.363636	0.242424
chr4	142095485	142095731	chr4	142095620	142095622	1	0.037037	0.02	0.355932	0.341463	0.13253	0.09901
chr16	92475445	92475542	chr16	92475540	92475542	1	0.045455	0	0.52381	0.607143	0.203704	0.148936
chr2	167782202	167782322	chr2	167782292	167782294	1	0.026316	0	0.380282	0.4375	0.145833	0.105263
chr15	82065463	82065499	chr15	82065492	82065494	1	0.025	0	0.635294	0.684211	0.25	0.190476
chr10	118136668	118136679	chr10	118136672	118136674	1	0.056075	0.015873	0.820513	0.894737	0.310345	0.254386
chr3	89150346	89150450	chr3	89150368	89150370	1	0.015152	0	0.25	0.276923	0.093023	0.075758
chr9	73095374	73095529	chr9	73095395	73095397	1	0.027778	0	0.55814	0.578947	0.2	0.144928
chr9	108392637	108392706	chr9	108392704	108392706	1	0	0	0.373494	0.40625	0.157895	0.105263
chr16	38484023	38484144	chr16	38484135	38484137	1	0.032258	0.019608	0.5	0.552239	0.210526	0.114943
chr7	138454525	138454611	chr7	138454603	138454605	1	0.012658	0.038462	0.64557	0.734177	0.263736	0.145455
chr5	123120136	123120340	chr5	123120329	123120331	1	0	0.043478	0.789474	0.83871	0.323529	0.162791
chr13	46793913	46794047	chr13	46794045	46794047	1	0.029851	0.037037	0.685185	0.721311	0.307692	0.207921
chr6	121064777	121064844	chr6	121064838	121064840	1	0.027778	0.045455	0.511628	0.542857	0.22	0.138889
chr13	3221819	3221963	chr13	3221822	3221824	1	0.057143	0.03125	0.540541	0.577778	0.238095	0.153846
chr2	25425047	25425573	chr2	25425334	25425336	1	0.078431	0.053333	0.660377	0.705882	0.294872	0.209091
chr5	124761086	124761351	chr5	124761267	124761269	1	0.084746	0.066667	0.631579	0.703704	0.288136	0.225
chr19	29985102	29985221	chr19	29985146	29985148	1	0.064103	0.076923	0.724409	0.78125	0.292135	0.244898
chr9	44238858	44239032	chr9	44239011	44239013	1	0.052632	0.063492	0.636364	0.711538	0.255814	0.194805
chr6	117871389	117871726	chr6	117871521	117871523	1	0.072464	0.051282	0.639344	0.733333	0.28	0.202703
chr15	97790141	97790211	chr15	97790203	97790205	1	0.013699	0	0.183099	0.204545	0.093023	0.051948
chr17	23523461	23523546	chr17	23523531	23523533	1	0.023256	0.052632	0.55102	0.634146	0.265625	0.155556
chr4	41657961	41658079	chr4	41658077	41658079	1	0.047619	0.043478	0.666667	0.764706	0.322581	0.157895
chr9	110413258	110413507	chr9	110413263	110413265	1	0.05	0.030303	0.660714	0.777778	0.333333	0.166667
chr8	119632951	119633233	chr8	119633122	119633124	1	0.032258	0.026316	0.522727	0.625	0.285714	0.152174
chr11	69682539	69682592	chr11	69682576	69682578	1	0.066667	0	0.678571	0.625	0.102564	0.129032
chr11	96935261	96935495	chr11	96935395	96935397	1	0.064516	0.020408	0.543478	0.513158	0.070175	0.105882
chr18	37475462	37475553	chr18	37475551	37475553	1	0.107143	0.0625	0.818182	0.711111	0.095238	0.170213
chr13	65259150	65259454	chr13	65259349	65259351	1	0.058824	0	0.703704	0.611111	0.067797	0.163636
chr12	18388213	18388231	chr12	18388229	18388231	1	0.088235	0	0.833333	0.73913	0.032258	0.176471
chr2	163858121	163858214	chr2	163858195	163858197	1	0.081081	0	0.596774	0.526316	0.042857	0.142857
chr14	19180489	19180792	chr14	19180755	19180757	1	0.055556	0	0.761905	0.625	0.121951	0.188679
chr17	63176304	63176446	chr17	63176444	63176446	1	0.045455	0	0.612903	0.512195	0.096774	0.1875
chr2	91115783	91115817	chr2	91115789	91115791	1	0.071429	0	0.869565	0.75	0.121212	0.243243
chr2	167104731	167105062	chr2	167104993	167104995	1	0.021277	0.033333	0.631579	0.553191	0.108108	0.137255
chr2	32340356	32340580	chr2	32340484	32340486	1	0.042857	0.029412	0.65	0.571429	0.089744	0.168224
chr2	172216451	172216567	chr2	172216541	172216543	1	0.018182	0.052632	0.619718	0.534091	0.103448	0.163934
chr8	121542209	121542250	chr8	121542248	121542250	1	0.038462	0.052632	0.641026	0.533333	0.096774	0.170213
chr13	65259150	65259454	chr13	65259370	65259372	1	0	0.033333	0.518519	0.45614	0.067797	0.090909
chr15	89068300	89068422	chr15	89068396	89068398	1	0	0	0.404255	0.361702	0.038835	0.069767
chr1	40055427	40055573	chr1	40055461	40055463	1	0.021277	0.025	0.652174	0.596491	0.076923	0.137931
chr5	92392950	92392992	chr5	92392970	92392972	1	0.029412	0	0.76	0.708333	0.1	0.15
chr11	5064025	5064321	chr11	5064126	5064128	1	0	0	0.573333	0.463415	0.08	0.114943
chr15	76998929	76998998	chr15	76998996	76998998	1	0	0	0.461538	0.37931	0.061224	0.088235
chr13	99421743	99421840	chr13	99421798	99421800	1	0.029412	0	0.714286	0.617647	0.105263	0.12069
chr2	178407435	178407505	chr2	178407475	178407477	1	0	0	0.952381	0.826923	0.151515	0.162791
chr9	110380336	110380435	chr9	110380433	110380435	1	0	0	0.708333	0.6	0.107143	0.116279
chr1	166238543	166238938	chr1	166238805	166238807	1	0	0.032258	0.666667	0.6	0.1875	0.170732
chr13	113613945	113614061	chr13	113613973	113613975	1	0	0.020833	0.413043	0.358209	0.092593	0.10989
chr15	89068300	89068422	chr15	89068342	89068344	1	0	0	0.416667	0.382979	0.106796	0.093023
chr18	76145801	76146050	chr18	76145920	76145922	1	0	0	0.433962	0.382353	0.1	0.102041
chr7	80085984	80086207	chr7	80086156	80086158	1	0.017241	0	0.595238	0.529412	0.157895	0.146341
chr11	98768236	98768333	chr11	98768324	98768326	1	0	0	0.428571	0.366667	0.096154	0.085106
chr11	50604578	50604737	chr11	50604735	50604737	1	0	0	0.653846	0.5625	0.12766	0.113636
chr4	142095485	142095731	chr4	142095718	142095720	1	0	0	0.5	0.435484	0.107692	0.089109
chr18	76145801	76146050	chr18	76145821	76145823	1	0	0	0.596774	0.5	0.117647	0.109756
chr11	5064025	5064321	chr11	5064159	5064161	1	0	0	0.431034	0.38806	0.094595	0.08046
chr11	35151702	35151879	chr11	35151842	35151844	1	0	0	0.8125	0.73913	0.170732	0.15873
chr5	24592021	24592282	chr5	24592274	24592276	1	0	0	0.555556	0.5	0.116279	0.09434
chr15	102160548	102160777	chr15	102160744	102160746	1	0	0	0.55102	0.515152	0.125	0.106383
chrX	101697593	101697617	chrX	101697615	101697617	1	0	0	0.5	0.448276	0.12	0.075
chr10	81190015	81190168	chr10	81190124	81190126	1	0	0	0.769231	0.625	0.147059	0.157895
chr15	76233651	76233824	chr15	76233697	76233699	1	0	0	0.793103	0.655172	0.15	0.188889
chr6	29060007	29060265	chr6	29060038	29060040	1	0	0	0.527778	0.456522	0.098039	0.125
chr3	89143216	89143376	chr3	89143295	89143297	1	0	0	0.794118	0.645833	0.140625	0.217949
chr8	108302610	108302634	chr8	108302632	108302634	1	0	0	0.709677	0.559322	0.113636	0.177215
chr1	166238543	166238938	chr1	166238681	166238683	1	0	0	0.585366	0.458333	0.123077	0.08
chr1	93513378	93513565	chr1	93513491	93513493	1	0	0	0.414634	0.322034	0.08642	0.073684
chr15	79828576	79828995	chr15	79828879	79828881	1	0	0.019231	0.727273	0.567164	0.140625	0.113924
chr15	98504859	98504958	chr15	98504870	98504872	1	0.00885	0.015625	0.513158	0.40625	0.122642	0.076923
chr13	54751999	54752177	chr13	54752152	54752154	1	0.028986	0	0.8	0.605263	0.177419	0.160714
chr19	5328024	5328192	chr19	5328063	5328065	1	0	0	0.746032	0.586957	0.173913	0.169492
chr15	76034978	76035042	chr15	76035040	76035042	1	0	0	0.596154	0.428571	0.12	0.103448
chr18	72947033	72947066	chr18	72947064	72947066	1	0	0	0.82	0.577778	0.170732	0.132075
chr18	10052134	10052177	chr18	10052170	10052172	1	0	0	0.444444	0.305556	0.1	0.083333
chr13	65259150	65259454	chr13	65259344	65259346	1	0	0	0.351852	0.259259	0.067797	0.074074
chr5	142530101	142530177	chr5	142530116	142530118	1	0	0	0.373494	0.266667	0.076923	0.08
chr11	61147607	61147881	chr11	61147722	61147724	1	0.030928	0	0.384615	0.296703	0.043956	0.061538
chr6	124744955	124745292	chr6	124745194	124745196	1	0.028169	0	0.561644	0.408451	0.070423	0.115789
chr18	32133033	32133191	chr18	32133170	32133172	1	0	0	0.574074	0.430769	0.081967	0.098592
chr19	11868979	11869056	chr19	11869012	11869014	1	0	0	0.5	0.368421	0.076923	0.071429
chr16	35539185	35539219	chr16	35539217	35539219	1	0	0	0.5	0.351351	0.06383	0.071429
chrX	101695913	101696186	chrX	101696184	101696186	1	0	0	0.652174	0.461538	0.085714	0.1
chr13	37967365	37967653	chr13	37967546	37967548	1	0.037736	0	0.419355	0.346154	0.072464	0.078261
chr5	119370709	119370805	chr5	119370803	119370805	1	0.040816	0	0.384615	0.318182	0.059829	0.075758
chr13	112652310	112652445	chr13	112652375	112652377	1	0.045455	0	0.694915	0.55102	0.152174	0.125
chr4	147276023	147276094	chr4	147276077	147276079	1	0.044118	0	0.556604	0.450704	0.111111	0.101449
chr5	113288576	113288726	chr5	113288606	113288608	1	0.038462	0	0.533333	0.4	0.109589	0.096774
chr11	5064025	5064321	chr11	5064136	5064138	1	0	0	0.465517	0.343284	0.081081	0.034483
chr4	129992648	129992928	chr4	129992826	129992828	1	0.021739	0	0.744681	0.545455	0.145833	0.065574
chr4	124640137	124640272	chr4	124640158	124640160	1	0.020833	0.017241	0.53125	0.393939	0.082353	0.058824
chr4	147187696	147187929	chr4	147187702	147187704	1	0.039773	0.025	0.509202	0.377193	0.078704	0.044118
chr11	24864887	24864963	chr11	24864942	24864944	1	0.016949	0.04	0.629032	0.54	0.09589	0.061728
chr14	14309195	14309235	chr14	14309209	14309211	1	0	0.076923	0.894737	0.775	0.12766	0.090909
chr18	37756969	37757026	chr18	37757024	37757026	1	0.011628	0.06422	0.782609	0.653846	0.102041	0.088435
chr5	21330462	21330530	chr5	21330467	21330469	1	0.036364	0.051282	0.636364	0.522388	0.073529	0.022727
chr13	65257359	65257425	chr13	65257363	65257365	1	0.095238	0.05	0.825397	0.774194	0.162791	0.044444
chr18	82872149	82872208	chr18	82872206	82872208	1	0.020408	0.033333	0.333333	0.291667	0.057143	0.02381
chr8	70744796	70745026	chr8	70744907	70744909	1	0.044118	0.032258	0.609756	0.540541	0.104478	0.031746
chr13	65259150	65259454	chr13	65259410	65259412	1	0	0	0.359375	0.333333	0.045455	0.02381
chr17	56512124	56512464	chr17	56512369	56512371	1	0	0	0.658228	0.605263	0.1	0.06383
chr1	172369237	172369308	chr1	172369306	172369308	1	0	0	0.724138	0.675	0.116667	0.109091
chr18	80169754	80169801	chr18	80169794	80169796	1	0	0	0.314286	0.290323	0.04918	0.038961
chr12	72832371	72832401	chr12	72832399	72832401	1	0.018519	0.017857	0.705882	0.651163	0.111111	0.1
chr7	45793346	45793851	chr7	45793748	45793750	1	0.025641	0	0.777778	0.72	0.125	0.111111
chr14	28522575	28522715	chr14	28522702	28522704	1	0	0	0.6	0.540541	0.126761	0.045455
chr3	33610515	33610720	chr3	33610718	33610720	1	0	0	0.263158	0.230769	0.054054	0.017241
chr18	77198420	77198453	chr18	77198451	77198453	1	0	0	0.6	0.551724	0.117647	0.02381
chr16	38484023	38484144	chr16	38484048	38484050	1	0.018182	0	0.584906	0.5	0.104167	0.027778
chr3	87756519	87756774	chr3	87756639	87756641	1	0	0	0.5	0.418182	0.076923	0.022222
chr15	79828576	79828995	chr15	79828841	79828843	1	0.020833	0	0.621622	0.5625	0.106061	0.034091
chr4	135525467	135525516	chr4	135525483	135525485	1	0	0	0.524752	0.466667	0.081633	0.022727
chr10	97692949	97693064	chr10	97693047	97693049	1	0	0	0.869565	0.689655	0.148936	0.047619
chr2	91928641	91928733	chr2	91928672	91928674	1	0	0	0.811321	0.69863	0.139241	0.08046
chr8	85007612	85007670	chr8	85007640	85007642	1	0	0	0.364706	0.305556	0.054545	0.029412
chr18	37685953	37686246	chr18	37686091	37686093	1	0	0	0.366667	0.314607	0.086022	0.037975
chr14	33589216	33589332	chr14	33589230	33589232	1	0.015873	0	0.393443	0.324324	0.075758	0.054545
chr19	41088752	41088768	chr19	41088759	41088761	1	0.025	0	0.411765	0.362069	0.08	0.040541
chr8	117110024	117110265	chr8	117110146	117110148	1	0.028571	0	0.506024	0.436364	0.1	0.048544
chr10	60721711	60721812	chr10	60721715	60721717	1	0.055556	0.018868	0.571429	0.516129	0.101449	0.05618
chr2	150933464	150933719	chr2	150933622	150933624	1	0.104167	0	0.961538	0.833333	0.160714	0.111111
chr10	81587722	81588064	chr10	81587816	81587818	1	0.030769	0	0.604651	0.510204	0.088235	0.075
chr5	139973144	139973467	chr5	139973151	139973153	1	0.040816	0	0.666667	0.568966	0.111111	0.095238
chr4	147187696	147187929	chr4	147187718	147187720	1	0.045455	0	0.595092	0.524229	0.082569	0.07767
chr8	70744796	70745026	chr8	70745024	70745026	1	0.036364	0	0.5	0.410714	0.053571	0.053333
chr18	37674722	37674796	chr18	37674759	37674761	1	0.027027	0	0.366667	0.365079	0.086957	0.021277
chrX	75673557	75673771	chrX	75673580	75673582	1	0.047619	0	0.857143	0.823529	0.185185	0.071429
chr6	54967992	54968016	chr6	54968002	54968004	1	0.0625	0	0.522727	0.478261	0.115385	0
chr11	116232648	116232890	chr11	116232781	116232783	1	0	0	0.388889	0.333333	0.02	0.04
chr13	65259150	65259454	chr13	65259292	65259294	1	0	0	0.219512	0.181818	0.014493	0.028986
chr14	76110021	76110077	chr14	76110042	76110044	1	0	0	0.419355	0.37931	0.015625	0.065789
chr5	139973144	139973467	chr5	139973326	139973328	1	0.025	0	0.571429	0.5	0.025641	0.102041
chr1	166238543	166238938	chr1	166238674	166238676	1	0.015625	0	0.7	0.625	0.03125	0.04
chr11	102666311	102666450	chr11	102666348	102666350	1	0	0	0.422222	0.381818	0.016949	0.034884
chr6	90232734	90232893	chr6	90232825	90232827	1	0	0	0.605263	0.576923	0.033333	0.038462
chr18	37691188	37691391	chr18	37691228	37691230	1	0.022727	0	0.734177	0.675325	0.046512	0.077519
chr7	4994316	4994661	chr7	4994344	4994346	1	0	0.015152	0.363636	0.344828	0	0.015873
chr4	146475317	146475463	chr4	146475333	146475335	1	0.029703	0.012195	0.574713	0.529412	0.041667	0.07947
chr4	147276023	147276094	chr4	147276044	147276046	1	0.040404	0.010101	0.496552	0.467742	0.039735	0.066176
chr7	4994316	4994661	chr7	4994574	4994576	1	0.065217	0	0.714286	0.636364	0.04	0.054054
chr8	121753150	121753359	chr8	121753350	121753352	1	0.038462	0	0.6	0.558824	0.0625	0.043478
chr17	25745091	25745133	chr17	25745131	25745133	1	0.041667	0	0.459459	0.4	0.038462	0
chr11	102665698	102665932	chr11	102665845	102665847	1	0.017857	0	0.396226	0.333333	0.042553	0.028571
chr2	164393347	164393385	chr2	164393383	164393385	1	0.022222	0	0.72093	0.636364	0.083333	0.047619
chr9	108197721	108197771	chr9	108197769	108197771	1	0	0	0.375	0.318182	0.035714	0.025641
chr8	119632951	119633233	chr8	119633108	119633110	1	0	0	0.4	0.358974	0.043478	0
chr12	80721994	80722116	chr12	80722114	80722116	1	0.3	0	0.877193	0.695652	0.296296	0.088235
chr11	68951606	68951680	chr11	68951678	68951680	1	0.09434	0	0.413043	0.333333	0.142857	0.033333
chr12	56637688	56637799	chr12	56637779	56637781	1	0.065217	0	0.391304	0.354839	0.145833	0.026316
chr19	5503551	5503799	chr19	5503744	5503746	1	0.087719	0.020833	0.351852	0.326923	0.103448	0.034483
chr15	101930742	101930775	chr15	101930773	101930775	1	0.133333	0	0.518519	0.457143	0.057692	0.090909
chr2	113364473	113364628	chr2	113364568	113364570	1	0.119048	0	0.5	0.418605	0.076923	0.095238
chr11	96164974	96165086	chr11	96165043	96165045	1	0.06	0	0.355556	0.301887	0.055556	0.066667
chr6	124744955	124745292	chr6	124745261	124745263	1	0.033898	0	0.197183	0.157143	0.028571	0.033333
chr10	60721711	60721812	chr10	60721796	60721798	1	0.138889	0.056604	0.795918	0.677419	0.115942	0.123596
chr18	37265891	37265908	chr18	37265900	37265902	1	0.131579	0.0625	0.928571	0.76	0.157303	0.12963
chr11	94544639	94544752	chr11	94544656	94544658	1	0.053571	0.034483	0.542373	0.468085	0.111111	0.092308
chr9	95805497	95805569	chr9	95805501	95805503	1	0.078947	0.048387	0.732394	0.628571	0.1375	0.11
chr12	20312513	20312797	chr12	20312518	20312520	1	0.089744	0.054945	0.604651	0.555556	0.095238	0.074074
chr2	152627888	152628016	chr2	152627994	152627996	1	0.090909	0	0.569444	0.530303	0.129032	0.070796
chr1	132116676	132116749	chr1	132116747	132116749	1	0.046512	0.012658	0.277778	0.257143	0.046512	0.029412
chr11	105165919	105166019	chr11	105165950	105165952	1	0.117647	0.03125	0.672131	0.625	0.107143	0.093023
chr9	103212842	103212871	chr9	103212859	103212861	1	0.135135	0.017241	0.846154	0.753425	0.147727	0.12
chr8	70745283	70745441	chr8	70745439	70745441	1	0.081081	0	0.52381	0.486486	0.086207	0.05
chr8	71481084	71481251	chr8	71481117	71481119	1	0.052632	0	0.292683	0.243243	0.054545	0.027778
chr13	65257359	65257425	chr13	65257379	65257381	1	0.119048	0	0.460317	0.354839	0.139535	0.086957
chr4	43632236	43632513	chr4	43632242	43632244	1	0.09375	0	0.44	0.333333	0.12069	0.078431
chr19	45033013	45033173	chr19	45033046	45033048	1	0.083333	0	0.350649	0.285714	0.090909	0.083333
chr11	107014354	107014386	chr11	107014372	107014374	1	0.123077	0	0.806452	0.692308	0.22449	0.134146
chr10	121267166	121267302	chr10	121267168	121267170	1	0.076923	0	0.566667	0.5	0.134615	0.101695
chr5	52368211	52368512	chr5	52368376	52368378	1	0.112903	0	0.66	0.57377	0.142857	0.123077
chr4	123189070	123189110	chr4	123189101	123189103	1	0.16	0.025	0.947368	0.792453	0.2	0.208955
chr5	112281113	112281200	chr5	112281198	112281200	1	0.114286	0	0.541667	0.5	0.172414	0.125
chr5	120696405	120696568	chr5	120696547	120696549	1	0.16129	0	0.733333	0.636364	0.233333	0.12
chr13	93041745	93041860	chr13	93041770	93041772	1	0.142857	0.05	0.780822	0.581818	0.222222	0.175258
chr9	70203687	70203801	chr9	70203771	70203773	1	0.081967	0.022222	0.571429	0.414286	0.175676	0.091743
chr14	99022593	99022702	chr14	99022678	99022680	1	0.101266	0.029412	0.605263	0.511364	0.176471	0.126126
chr4	147187696	147187929	chr4	147187700	147187702	1	0.022727	0.012579	0.165644	0.131004	0.055046	0.033981
chr8	11437949	11438124	chr8	11438014	11438016	1	0.054545	0.044444	0.454545	0.367347	0.148936	0.098901
chr10	117544724	117544809	chr10	117544762	117544764	1	0.035088	0	0.407895	0.309524	0.173077	0.054545
chr1	93513378	93513565	chr1	93513475	93513477	1	0.013158	0	0.463415	0.362069	0.209877	0.074468
chr1	166238543	166238938	chr1	166238710	166238712	1	0	0	0.75	0.631579	0.324324	0.111111
chr15	34016621	34016671	chr15	34016661	34016663	1	0.02439	0	0.418605	0.351852	0.173077	0.05
chr9	46352497	46352681	chr9	46352631	46352633	1	0.027778	0	0.387755	0.333333	0.173077	0.053571
chr17	34593973	34594136	chr17	34593999	34594001	1	0	0	0.4	0.307692	0.172414	0.033333
chr1	166238543	166238938	chr1	166238668	166238670	1	0.044444	0	0.611111	0.46875	0.210526	0.102564
chr17	27720091	27720170	chr17	27720138	27720140	1	0.044776	0	0.705882	0.566667	0.238095	0.078431
chr18	76145801	76146050	chr18	76145906	76145908	1	0.022727	0	0.490566	0.393939	0.157895	0.066667
chr19	43889395	43889429	chr19	43889427	43889429	1	0.057143	0	0.913043	0.7	0.304348	0.12
chr7	34753140	34753476	chr7	34753371	34753373	1	0.044444	0	0.615385	0.470588	0.169811	0.081633
chr2	167104731	167105062	chr2	167104777	167104779	1	0.047619	0	0.410714	0.321429	0.133333	0.04
chr3	144399435	144399550	chr3	144399454	144399456	1	0.023256	0.031746	0.581818	0.484375	0.207317	0.065217
chr5	110472278	110472364	chr5	110472362	110472364	1	0	0.033333	0.470588	0.416667	0.242424	0.04
chr4	134551269	134551485	chr4	134551311	134551313	1	0.052632	0	0.8125	0.777778	0.388889	0.05
chr7	29792920	29793341	chr7	29793197	29793199	1	0	0	0.428571	0.424242	0.185185	0.042553
chr13	9494874	9494970	chr13	9494946	9494948	1	0	0	0.571429	0.548387	0.217391	0
chr4	130200676	130200864	chr4	130200736	130200738	1	0.015385	0	0.54878	0.568966	0.188406	0.035294
chr17	34593973	34594136	chr17	34593978	34593980	1	0	0	0.533333	0.5	0.137931	0
chr4	43632236	43632513	chr4	43632366	43632368	1	0.020408	0	0.485714	0.42	0.16	0.014286
chr5	113516918	113517022	chr5	113517020	113517022	1	0.025	0	0.615385	0.540541	0.2	0
chrX	75673557	75673771	chrX	75673593	75673595	1	0.055556	0.029412	0.88	0.793103	0.266667	0.03125
chr2	78025891	78026009	chr2	78025916	78025918	1	0	0	0.45283	0.298851	0.120879	0
chr5	52368211	52368512	chr5	52368343	52368345	1	0.047619	0	0.388889	0.266667	0.107143	0
chr10	79882608	79882634	chr10	79882622	79882624	1	0.05	0.130435	0.403846	0.3125	0.121212	0.022989
chr13	53394312	53394402	chr13	53394400	53394402	1	0.058824	0.2	0.677419	0.571429	0.210526	0.047619
chr11	102665698	102665932	chr11	102665872	102665874	1	0	0.166667	0.673469	0.682927	0.26087	0.034483
chr11	49634727	49634825	chr11	49634823	49634825	1	0	0.2	0.684211	0.625	0.235294	0.052632
chr3	95240683	95240927	chr3	95240891	95240893	1	0	0.155556	0.568627	0.525	0.166667	0.021277
chr4	123117032	123117158	chr4	123117124	123117126	1	0.027778	0.1875	0.529412	0.514286	0.142857	0.035714
chr8	70744796	70745026	chr8	70744953	70744955	1	0.022222	0.162162	0.537037	0.488372	0.142857	0.056604
chr18	36948072	36948230	chr18	36948157	36948159	1	0.078431	0.090909	0.603774	0.617021	0.140625	0.04918
chr3	102935790	102935911	chr3	102935840	102935842	1	0.08	0.076923	0.9	0.92	0.23913	0.076923
chr18	32133033	32133191	chr18	32133189	32133191	1	0.111111	0.111111	0.909091	0.782609	0.228571	0.047619
chr7	4994316	4994661	chr7	4994607	4994609	1	0.019608	0.071429	0.580645	0.509434	0.15	0.026316
chr3	102935790	102935911	chr3	102935829	102935831	1	0.04	0.153846	0.9	0.76	0.130435	0.025641
chr10	22481089	22481170	chr10	22481168	22481170	1	0.087379	0.092308	0.533333	0.504587	0.056338	0.117647
chr17	27707010	27707068	chr17	27707038	27707040	1	0.108108	0.181818	0.733333	0.75	0.111111	0.166667
chr11	102666311	102666450	chr11	102666421	102666423	1	0.038462	0.078947	0.333333	0.321429	0.032787	0.113636
chr10	81341199	81341515	chr10	81341404	81341406	1	0.06383	0.159091	0.619718	0.625	0.070175	0.186441
chr7	12949904	12949948	chr7	12949940	12949942	1	0.037736	0.113208	0.37931	0.38	0.042553	0.106383
chr19	57324048	57324111	chr19	57324094	57324096	1	0.16129	0.177778	0.77193	0.694444	0.204082	0.215385
chr2	157705626	157705770	chr2	157705685	157705687	1	0.108108	0.125	0.545455	0.506173	0.117647	0.166667
chr1	135325031	135325203	chr1	135325053	135325055	1	0.063492	0.132075	0.533333	0.5	0.093333	0.146341
chr2	79847657	79847875	chr2	79847721	79847723	1	0.086957	0.142857	0.648148	0.604651	0.145455	0.217391
chr9	21943412	21943492	chr9	21943490	21943492	1	0.1	0.088235	0.514286	0.466667	0.095238	0.153846
chr9	106885070	106885524	chr9	106885258	106885260	1	0.075	0.076923	0.489362	0.448276	0.073171	0.140845
chr15	97246276	97246354	chr15	97246352	97246354	1	0.081081	0.172414	0.675676	0.619048	0.195652	0.161905
chr1	191985475	191985563	chr1	191985496	191985498	1	0.051282	0.12	0.446429	0.385965	0.086957	0.092105
chr14	67097915	67098035	chr14	67097919	67097921	1	0.072727	0.163265	0.549296	0.456522	0.109756	0.097561
chr5	116444475	116444683	chr5	116444534	116444536	1	0.051282	0.153846	0.564103	0.511628	0.097561	0.098039
chr17	50293148	50293616	chr17	50293326	50293328	1	0.046875	0.166667	0.765625	0.742424	0.178571	0.179487
chrX	75673557	75673771	chrX	75673575	75673577	1	0.05	0.15	0.714286	0.647059	0.111111	0.148148
chr18	36992636	36992741	chr18	36992739	36992741	1	0	0.148148	0.666667	0.5	0.076923	0.1875
chr3	67514526	67514640	chr3	67514551	67514553	1	0.057971	0.15873	0.712121	0.533333	0.088889	0.173913
chr7	16885861	16886259	chr7	16885917	16885919	1	0.027027	0.171429	0.702703	0.615385	0.04	0.181818
chr7	34753140	34753476	chr7	34753410	34753412	1	0.013889	0.175	0.557692	0.515625	0.095238	0.163265
chr14	33932397	33932652	chr14	33932531	33932533	1	0.017857	0.052632	0.740741	0.712121	0.047619	0.206897
chr11	102665698	102665932	chr11	102665856	102665858	1	0	0.058824	0.563636	0.511111	0.0625	0.166667
chr6	90232734	90232893	chr6	90232881	90232883	1	0	0.064516	0.387097	0.363636	0.030303	0.119403
chr18	76145801	76146050	chr18	76146010	76146012	1	0	0.04	0.326087	0.27907	0.018182	0.058824
chr10	81279876	81279939	chr10	81279937	81279939	1	0.029412	0.058824	0.571429	0.53125	0.076923	0.102564
chr15	89543148	89543272	chr15	89543168	89543170	1	0.055556	0.085714	0.824561	0.733333	0.102041	0.137255
chr19	5323935	5324057	chr19	5324018	5324020	1	0.060606	0.073171	0.525424	0.492754	0.095238	0.094595
chr11	102665698	102665932	chr11	102665723	102665725	1	0.026316	0.117647	0.790698	0.78	0.113636	0.155172
chr7	24433058	24433237	chr7	24433207	24433209	1	0	0.083333	0.641026	0.657895	0.09375	0.15
chr19	53299334	53299394	chr19	53299367	53299369	1	0	0.045455	0.338983	0.363636	0.074074	0.085106
chr6	17840480	17840857	chr6	17840615	17840617	1	0.034483	0.095238	0.722222	0.810811	0.169492	0.184615
chr2	34671176	34671339	chr2	34671226	34671228	1	0.023256	0.105263	0.666667	0.6875	0.16129	0.166667
chr6	93678399	93678761	chr6	93678644	93678646	1	0.029412	0.097561	0.681818	0.671875	0.168539	0.177778
chr8	85007612	85007670	chr8	85007629	85007631	1	0.04	0.083333	0.565657	0.588235	0.125	0.142857
chr2	34671176	34671339	chr2	34671319	34671321	1	0	0.058824	0.333333	0.34375	0.075949	0.049383
chr14	55113557	55113785	chr14	55113734	55113736	1	0	0.138889	0.58	0.586957	0.095238	0.078125
chr7	44342400	44342434	chr7	44342432	44342434	1	0	0.157895	0.677419	0.705882	0.147059	0.071429
chr10	130444901	130445033	chr10	130444911	130444913	1	0.020833	0.162791	0.75	0.589286	0.179487	0.111111
chr19	11868979	11869056	chr19	11868982	11868984	1	0	0.125	0.533333	0.4	0.125	0.068966
chr3	87756519	87756774	chr3	87756623	87756625	1	0.026316	0.12	0.5625	0.472727	0.102564	0.066667
chr4	123117032	123117158	chr4	123117054	123117056	1	0	0.15	0.619048	0.462963	0.105263	0.125
chr5	115475081	115475142	chr5	115475116	115475118	1	0	0.181818	0.55	0.428571	0.107143	0.1
chr15	79828576	79828995	chr15	79828669	79828671	1	0.032258	0.1	0.616279	0.452381	0.1	0.085106
chr8	121753501	121753713	chr8	121753570	121753572	1	0.015152	0.095238	0.486486	0.326531	0.076923	0.070796
chr8	84923896	84924078	chr8	84924015	84924017	1	0.018868	0.095238	0.607595	0.490196	0.080645	0.12766
chr9	108105349	108105435	chr9	108105433	108105435	1	0.026316	0.074074	0.560976	0.444444	0.102041	0.102564
chr14	55113557	55113785	chr14	55113783	55113785	1	0	0.025	0.409091	0.318182	0.092308	0.046154
chr5	129997845	129998037	chr5	129997863	129997865	1	0	0.057692	0.651163	0.5	0.169811	0.081633
chr2	152627888	152628016	chr2	152627917	152627919	1	0.017241	0.054054	0.478261	0.388889	0.128571	0.08
chr9	119483540	119483707	chr9	119483648	119483650	1	0.055556	0.0625	0.568966	0.428571	0.14	0.087719
chr10	93559533	93559601	chr10	93559599	93559601	1	0.087719	0.142857	0.731707	0.56	0.027778	0.133333
chr6	90309523	90309753	chr6	90309653	90309655	1	0.058824	0.054545	0.47619	0.394737	0.019608	0.065789
chr18	65892948	65892986	chr18	65892984	65892986	1	0.142857	0.068966	0.517241	0.463415	0.086957	0.076923
chr4	147957776	147957869	chr4	147957867	147957869	1	0.261538	0.107143	0.8	0.76087	0.065574	0.121622
chr3	67514526	67514640	chr3	67514568	67514570	1	0.044444	0.075758	0.307692	0.288136	0.02381	0.030303
chr18	37020888	37020949	chr18	37020927	37020929	1	0.12069	0.1	0.705263	0.703704	0.041096	0.096154
chr8	119441681	119441827	chr8	119441786	119441788	1	0.060606	0.055556	0.44186	0.45283	0.060606	0.063158
chr9	63131590	63131736	chr9	63131626	63131628	1	0.1125	0.112903	0.6	0.597403	0.113402	0.06
chr13	65259150	65259454	chr13	65259388	65259390	1	0	0	0.314815	0.140351	0	0.036364
chr13	65259150	65259454	chr13	65259396	65259398	1	0	0	0.453125	0.234375	0.018519	0.075
chr11	96145467	96145598	chr11	96145596	96145598	1	0.031746	0	0.446429	0.275862	0	0
chr14	33932397	33932652	chr14	33932435	33932437	1	0.03125	0	0.641026	0.338983	0.016129	0.016667
chr15	79828576	79828995	chr15	79828973	79828975	1	0	0	0.727273	0.367347	0.020833	0.021739
chr19	5503551	5503799	chr19	5503712	5503714	1	0	0	0.272727	0.133333	0	0
chr14	57542373	57542645	chr14	57542405	57542407	1	0.045455	0	0.56	0.35	0.02439	0.114754
chr11	5064025	5064321	chr11	5064210	5064212	1	0	0	0.586207	0.38806	0.04	0.125
chr15	85507732	85507817	chr15	85507781	85507783	1	0	0	0.631579	0.4	0.051282	0.111111
chr13	65259150	65259454	chr13	65259193	65259195	1	0	0	0.333333	0.236364	0.029851	0.060606
chr5	113288576	113288726	chr5	113288690	113288692	1	0.012821	0	0.633333	0.4	0.082192	0.114754
chr2	34671176	34671339	chr2	34671314	34671316	1	0	0	0.348485	0.21875	0.012658	0.049383
chr6	90232734	90232893	chr6	90232799	90232801	1	0	0	0.212121	0.139535	0	0.039216
chr14	76110021	76110077	chr14	76110064	76110066	1	0	0	0.527778	0.407407	0.026667	0.075758
chr7	16885861	16886259	chr7	16885937	16885939	1	0	0	0.405405	0.307692	0.020408	0.070175
chr3	92024697	92024983	chr3	92024727	92024729	1	0	0	0.434783	0.323529	0.022727	0.040816
chr2	164951176	164951211	chr2	164951209	164951211	1	0	0	0.64	0.444444	0	0.070175
chr7	24433058	24433237	chr7	24433200	24433202	1	0	0	0.645161	0.4375	0.027778	0.075
chr10	81219054	81219195	chr10	81219092	81219094	1	0.037736	0	0.678571	0.5	0.04	0.027027
chr17	56123707	56124342	chr17	56124097	56124099	1	0.025641	0	0.52381	0.352941	0.047619	0.02439
chr13	43365222	43365255	chr13	43365253	43365255	1	0	0	0.5	0.318182	0.055556	0
chr2	32340356	32340580	chr2	32340480	32340482	1	0	0	0.575	0.365079	0.064103	0.028037
chr8	117015476	117015592	chr8	117015590	117015592	1	0	0	0.62069	0.392857	0.041667	0.026667
chr2	152634578	152634683	chr2	152634594	152634596	1	0	0.041667	0.520833	0.307692	0.015385	0.035088
chr2	152634578	152634683	chr2	152634600	152634602	1	0	0.041667	0.6875	0.435897	0.046154	0.070175
chr14	52003984	52004074	chr14	52004072	52004074	1	0	0	0.5	0.3	0.060606	0.043478
chr17	56123707	56124342	chr17	56124107	56124109	1	0	0	0.452381	0.264706	0.047619	0.04878
chr5	24482390	24482588	chr5	24482494	24482496	1	0	0	0.484848	0.272727	0.040816	0.043478
chr5	113288576	113288726	chr5	113288698	113288700	1	0.038462	0.022222	0.766667	0.485714	0.09589	0.081967
chr7	4707070	4707471	chr7	4707340	4707342	1	0.02381	0	0.318182	0.183673	0.027027	0.027027
chr13	65257359	65257425	chr13	65257404	65257406	1	0.095238	0	0.433333	0.344828	0	0
chr11	102666311	102666450	chr11	102666328	102666330	1	0.153846	0	0.577778	0.403509	0.04918	0.045977
chr1	38869477	38869591	chr1	38869589	38869591	1	0.076923	0	0.5	0.333333	0.020833	0.073171
chr17	56123707	56124342	chr17	56124152	56124154	1	0.076923	0	0.404762	0.294118	0.022222	0.04878
chrX	105152218	105152276	chrX	105152274	105152276	1	0.086957	0	0.538462	0.36	0.060606	0.074074
chr15	78820789	78820927	chr15	78820892	78820894	1	0.063492	0	0.454545	0.307692	0.033333	0.020833
chr8	121753150	121753359	chr8	121753357	121753359	1	0.08	0	0.52	0.363636	0.061224	0
chr8	121753150	121753359	chr8	121753339	121753341	1	0.078431	0	0.68	0.5	0	0.043478
chr10	3267503	3267588	chr10	3267535	3267537	1	0.267857	0	0.789474	0.642857	0.078125	0.128713
chr10	81400296	81400386	chr10	81400384	81400386	1	0.208333	0	0.780488	0.62069	0.074074	0.190476
chr8	54918099	54918257	chr8	54918112	54918114	1	0.169811	0	0.552632	0.435897	0.071429	0.142857
chr10	67083815	67083935	chr10	67083933	67083935	1	0.111111	0	0.466667	0.333333	0.107143	0.12766
chr10	3267503	3267588	chr10	3267586	3267588	1	0.142857	0	0.564103	0.375	0.083333	0.152542
chr15	85131645	85131830	chr15	85131797	85131799	1	0.162791	0	0.65	0.446429	0.114754	0.196078
chrX	101695913	101696186	chrX	101696105	101696107	1	0.1875	0	0.869565	0.538462	0.057143	0.225806
chr17	56123707	56124342	chr17	56124203	56124205	1	0.236842	0.045455	0.537037	0.409091	0.026316	0.125
chr11	59177439	59177473	chr11	59177446	59177448	1	0.061224	0	0.612903	0.392157	0.157143	0.125
chr1	23656519	23656564	chr1	23656540	23656542	1	0.056604	0	0.76	0.5	0.212766	0.170213
chr14	57542373	57542645	chr14	57542572	57542574	1	0.046512	0	0.551724	0.363636	0.147059	0.142857
chr15	76934222	76934325	chr15	76934238	76934240	1	0.0625	0.027778	0.782609	0.512195	0.22807	0.133333
chr16	92644288	92644360	chr16	92644309	92644311	1	0.060606	0	0.588235	0.407407	0.195122	0.16
chr10	79675468	79675825	chr10	79675654	79675656	1	0.064516	0	0.538462	0.377778	0.183673	0.094595
chr14	78042337	78042416	chr14	78042379	78042381	1	0.02439	0	0.28	0.2	0.086957	0.056604
chr11	94544639	94544752	chr11	94544680	94544682	1	0.018182	0	0.447368	0.317073	0.153846	0.081633
chr5	119257760	119257878	chr5	119257867	119257869	1	0.028169	0	0.47541	0.346154	0.179487	0.095238
chr7	4994316	4994661	chr7	4994406	4994408	1	0.034483	0	0.516129	0.344828	0.173077	0.09375
chr4	123117032	123117158	chr4	123117089	123117091	1	0.027778	0	0.625	0.428571	0.178571	0.074074
chr4	151983405	151983786	chr4	151983549	151983551	1	0	0.025641	0.375	0.262295	0.115385	0.058824
chr7	24433058	24433237	chr7	24433170	24433172	1	0	0	0.541667	0.391304	0.181818	0.081967
chr15	79828576	79828995	chr15	79828871	79828873	1	0	0	0.5	0.358209	0.133333	0.096774
chr7	98872186	98872349	chr7	98872347	98872349	1	0	0	0.368421	0.25	0.095238	0.08
chr9	31566671	31566902	chr9	31566774	31566776	1	0	0	0.75	0.52381	0.228571	0.181818
chr10	81219054	81219195	chr10	81219067	81219069	1	0.04878	0	0.666667	0.5	0.119048	0.148936
chr19	11868979	11869056	chr19	11869044	11869046	1	0.058824	0	0.720588	0.526316	0.111111	0.178571
chr15	89146027	89146141	chr15	89146139	89146141	1	0.052632	0	0.5	0.342857	0.086957	0.114286
chr16	59604372	59604510	chr16	59604476	59604478	1	0.028169	0	0.488889	0.333333	0.097561	0.097087
chr11	114785429	114785608	chr11	114785606	114785608	1	0.051282	0	0.607143	0.414634	0.134615	0.162791
chr5	116444475	116444683	chr5	116444681	116444683	1	0.032258	0	0.472727	0.342857	0.097561	0.118644
chr9	98856443	98856584	chr9	98856542	98856544	1	0.053571	0.02381	0.609756	0.42	0.125	0.148936
chr15	76233651	76233824	chr15	76233792	76233794	1	0.098361	0	0.758621	0.576271	0.166667	0.177778
chr2	167368462	167368604	chr2	167368499	167368501	1	0.088889	0.027027	0.636364	0.484848	0.16	0.137931
chr15	76233651	76233824	chr15	76233816	76233818	1	0.114754	0.052632	0.793103	0.576271	0.133333	0.122222
chr17	35060450	35060504	chr17	35060470	35060472	1	0.113636	0	0.833333	0.56	0.181818	0.146341
chr9	108115445	108115650	chr9	108115483	108115485	1	0.08	0.015152	0.644444	0.45614	0.131148	0.104651
chr13	3457653	3457751	chr13	3457674	3457676	1	0	0	0.514706	0.307692	0.1	0.072289
chr17	56123707	56124342	chr17	56124082	56124084	1	0	0	0.361702	0.22	0.078431	0.056604
chr5	112391239	112391301	chr5	112391299	112391301	1	0	0	0.5625	0.321429	0.142857	0.078947
chr13	19697751	19697769	chr13	19697767	19697769	1	0	0	0.666667	0.419355	0.136364	0.058824
chr11	116232648	116232890	chr11	116232888	116232890	1	0	0	0.736842	0.511111	0.175	0.083333
chr5	115479733	115479879	chr5	115479847	115479849	1	0	0	0.481481	0.328571	0.098592	0.06
chr9	31566671	31566902	chr9	31566763	31566765	1	0	0	0.627907	0.434783	0.112903	0.069444
chr5	121828306	121828455	chr5	121828336	121828338	1	0.028571	0	0.704545	0.472222	0.147541	0.101266
chr12	20312513	20312797	chr12	20312630	20312632	1	0	0.037037	0.52	0.306122	0.081633	0.124183
chr13	56147823	56147922	chr13	56147920	56147922	1	0	0.04878	0.555556	0.333333	0.09375	0.121212
chr14	55113557	55113785	chr14	55113776	55113778	1	0.025641	0.055556	0.68	0.375	0.151515	0.136364
chr15	76205869	76206157	chr15	76206155	76206157	1	0.018868	0.045455	0.677419	0.469388	0.162162	0.136986
chr15	79617326	79617440	chr15	79617342	79617344	1	0.014493	0.054054	0.6	0.426966	0.129032	0.151163
chr14	33932397	33932652	chr14	33932456	33932458	1	0	0.02381	0.44	0.262295	0.125	0.098592
chr15	85507732	85507817	chr15	85507815	85507817	1	0.014925	0	0.5	0.285714	0.123288	0.108108
chr17	29852383	29852698	chr17	29852562	29852564	1	0.014085	0	0.666667	0.38806	0.19403	0.152778
chr2	168231637	168231930	chr2	168231650	168231652	1	0	0	0.7	0.416667	0.183333	0.183333
chr5	112391466	112391584	chr5	112391501	112391503	1	0.018182	0	0.615385	0.333333	0.128571	0.15625
chr8	115357975	115358150	chr8	115358135	115358137	1	0	0	0.377778	0.178571	0.075	0.086207
chr12	102389956	102390074	chr12	102390072	102390074	1	0	0	0.483871	0.304348	0.090909	0.175
chr17	46522122	46522226	chr17	46522209	46522211	1	0	0	0.52439	0.333333	0.114754	0.185714
chr14	70508750	70508806	chr14	70508788	70508790	1	0	0	0.584615	0.395349	0.103448	0.22449
chr7	45793346	45793851	chr7	45793666	45793668	1	0	0	0.648649	0.459459	0.102041	0.229167
chr3	40708818	40709111	chr3	40708975	40708977	1	0	0	0.483871	0.333333	0.102564	0.153846
chr4	141601128	141601425	chr4	141601206	141601208	1	0	0	0.4	0.275862	0.076923	0.137255
chr10	81433677	81433924	chr10	81433922	81433924	1	0	0	0.444444	0.285714	0.071429	0.108108
chr18	77254521	77254738	chr18	77254625	77254627	1	0	0.030303	0.777778	0.5	0.133333	0.177419
chr15	79828576	79828995	chr15	79828884	79828886	1	0	0.019231	0.606061	0.402985	0.125	0.189873
chr8	109961344	109961387	chr8	109961354	109961356	1	0	0.023256	0.666667	0.422222	0.131579	0.19403
chr17	56123707	56124342	chr17	56124076	56124078	1	0	0	0.531915	0.34	0.1	0.150943
chr8	125398491	125398561	chr8	125398559	125398561	1	0	0	0.758621	0.48	0.15625	0.194444
chr6	113600519	113600660	chr6	113600641	113600643	1	0	0	0.214286	0.14	0.022727	0.058824
chr18	37674722	37674796	chr18	37674782	37674784	1	0.054545	0	0.536585	0.301587	0.021277	0.175824
chr2	25425047	25425573	chr2	25425532	25425534	1	0.052632	0	0.535714	0.314286	0.05	0.159091
chr14	57542373	57542645	chr14	57542560	57542562	1	0	0	0.7	0.37037	0.076923	0.131579
chr17	56512124	56512464	chr17	56512353	56512355	1	0	0	0.6375	0.342105	0.06	0.125
chr17	33139515	33139637	chr17	33139605	33139607	1	0.027027	0	0.590909	0.333333	0.066667	0.14
chr3	95140378	95140431	chr3	95140417	95140419	1	0	0	0.666667	0.363636	0.105263	0.171053
chr8	83669080	83669263	chr8	83669195	83669197	1	0	0	0.434783	0.222222	0.048387	0.111111
chr10	81022175	81022540	chr10	81022322	81022324	1	0	0	0.444444	0.21875	0.1	0.172414
chr15	89387153	89387254	chr15	89387252	89387254	1	0	0	0.571429	0.294118	0.185185	0.178571
chr7	81614278	81614456	chr7	81614304	81614306	1	0	0	0.521739	0.27451	0.147541	0.184211
chr11	119210800	119210884	chr11	119210868	119210870	1	0.015873	0.131579	0.757576	0.440678	0.208955	0.2125
chr15	98504859	98504958	chr15	98504956	98504958	1	0	0.09375	0.761905	0.463415	0.230769	0.211538
chr18	37756711	37756785	chr18	37756725	37756727	1	0	0.045455	0.589286	0.375	0.163934	0.178082
chr13	3457653	3457751	chr13	3457717	3457719	1	0	0.025	0.367647	0.230769	0.1125	0.139535
chr17	29852383	29852698	chr17	29852583	29852585	1	0	0.035088	0.6	0.373134	0.149254	0.236111
chr3	129434453	129434535	chr3	129434512	129434514	1	0.037975	0.044444	0.769231	0.48	0.254902	0.316832
chr5	36982107	36982217	chr5	36982111	36982113	1	0	0.066667	0.576923	0.324324	0.176471	0.222222
chr4	3192438	3192475	chr4	3192473	3192475	1	0.066667	0.133333	0.75	0.423077	0.2	0.291667
chr17	30279369	30279394	chr17	30279376	30279378	1	0.046512	0.083333	0.708333	0.457143	0.2	0.267857
chr8	126476684	126476754	chr8	126476703	126476705	1	0.015625	0.09375	0.52381	0.333333	0.138462	0.212121
chr18	76145801	76146050	chr18	76146007	76146009	1	0	0.055556	0.285714	0.16129	0.04878	0.075472
chr4	152547875	152547943	chr4	152547902	152547904	1	0.020833	0.162162	0.717949	0.433333	0.16129	0.213115
chr5	14295919	14296005	chr5	14296003	14296005	1	0.026316	0.117647	0.76	0.583333	0.157895	0.25641
chr5	52368211	52368512	chr5	52368505	52368507	1	0.028571	0.115385	0.553571	0.413793	0.111111	0.181818
chr5	116444475	116444683	chr5	116444670	116444672	1	0	0.0625	0.545455	0.4	0.073171	0.183333
chr5	114611637	114612057	chr5	114611889	114611891	1	0	0.142857	0.736842	0.5	0.111111	0.27027
chr5	135658050	135658138	chr5	135658136	135658138	1	0	0.081967	0.5	0.321429	0.096386	0.202532
chr11	87779148	87779299	chr11	87779162	87779164	1	0.114286	0	0.407407	0.411765	0.025641	0.2
chr15	89068300	89068422	chr15	89068333	89068335	1	0.085714	0	0.296296	0.27907	0.04	0.153846
chr11	87616903	87617263	chr11	87617088	87617090	1	0.026316	0.076923	0.541667	0.55	0.052632	0.354167
chr17	56123707	56124342	chr17	56124169	56124171	1	0.078947	0.083333	0.54321	0.555556	0.078947	0.342857
chr16	5307250	5307279	chr16	5307277	5307279	1	0.095238	0.105263	0.555556	0.56	0.052632	0.28
chr17	56512124	56512464	chr17	56512142	56512144	1	0.046512	0.0625	0.45283	0.428571	0.041667	0.209302
chr2	167104731	167105062	chr2	167104969	167104971	1	0.06383	0.03125	0.447368	0.404255	0.027027	0.215686
chr14	52003984	52004074	chr14	52004067	52004069	1	0	0	0.538462	0.366667	0.060606	0.288889
chr4	132180891	132180925	chr4	132180923	132180925	1	0.033333	0	0.727273	0.605263	0.0625	0.439024
chr14	33932397	33932652	chr14	33932612	33932614	1	0	0	0.333333	0.253731	0.015873	0.155172
chr15	83512682	83512799	chr15	83512797	83512799	1	0	0	0.65625	0.457143	0.05	0.270833
chr17	35060813	35061028	chr17	35061020	35061022	1	0.026667	0	0.489362	0.333333	0.064815	0.190476
chr7	12949751	12949768	chr7	12949755	12949757	1	0.018868	0	0.62069	0.38	0.06383	0.234043
chr18	10052134	10052177	chr18	10052152	10052154	1	0	0.032258	0.470588	0.38	0.085106	0.228571
chr11	69855565	69855656	chr11	69855615	69855617	1	0	0	0.306667	0.240506	0.052632	0.1375
chr7	45793346	45793851	chr7	45793758	45793760	1	0	0	0.75	0.571429	0.106383	0.285714
chr1	136105462	136105593	chr1	136105591	136105593	1	0.047619	0	0.615385	0.384615	0.1	0.210526
chr15	76900847	76900871	chr15	76900869	76900871	1	0.068182	0	0.75	0.5	0.131579	0.28125
chr15	85507732	85507817	chr15	85507737	85507739	1	0.04	0	0.619048	0.416667	0.125	0.244444
chr4	124640137	124640272	chr4	124640229	124640231	1	0.055556	0.020833	0.56338	0.395062	0.121622	0.224806
chr11	31965849	31966053	chr11	31965942	31965944	1	0.038462	0	0.428571	0.317073	0.075	0.145833
chr6	116651881	116651995	chr6	116651933	116651935	1	0.054545	0	0.733333	0.520833	0.146341	0.237288
chr8	95534451	95534560	chr8	95534476	95534478	1	0.068182	0	0.642857	0.484848	0.128205	0.241379
chr17	56123707	56124342	chr17	56124291	56124293	1	0.044444	0	0.274194	0.195122	0.057143	0.102564
chr3	89332547	89332833	chr3	89332649	89332651	1	0.075472	0	0.424242	0.303797	0.09434	0.144444
chr2	29879583	29879686	chr2	29879684	29879686	1	0.057143	0	0.433333	0.318182	0.055556	0.116279
chr14	24618385	24618499	chr14	24618425	24618427	1	0.09434	0.051282	0.632653	0.470588	0.111111	0.212121
chr5	120663772	120663921	chr5	120663823	120663825	1	0.078125	0.028571	0.571429	0.435897	0.083333	0.185185
chr15	103155822	103156174	chr15	103155926	103155928	1	0.030769	0	0.265306	0.197183	0.039474	0.109756
chr5	115168812	115168961	chr5	115168883	115168885	1	0.071429	0	0.625	0.458333	0.08	0.291667
chr15	75893359	75893433	chr15	75893431	75893433	1	0.105263	0	0.6	0.472222	0.105263	0.259259
chr7	27165478	27165594	chr7	27165519	27165521	1	0.136364	0	0.875	0.703704	0.148148	0.4
chr18	37756711	37756785	chr18	37756783	37756785	1	0.049383	0.03125	0.485714	0.351351	0.048387	0.214286
chr4	146942016	146942149	chr4	146942043	146942045	1	0.052632	0	0.405063	0.28	0.025641	0.166667
chr12	74283717	74283740	chr12	74283738	74283740	1	0.010309	0	0.5	0.428571	0.078652	0.211009
chr17	56762986	56763027	chr17	56763025	56763027	1	0.045455	0	0.625	0.533333	0.085106	0.268293
chr12	102389956	102390074	chr12	102390051	102390053	1	0.027027	0	0.490196	0.392857	0.085366	0.182927
chr5	139973144	139973467	chr5	139973173	139973175	1	0.020408	0	0.5	0.413793	0.074074	0.190476
chr16	31275126	31275189	chr16	31275187	31275189	1	0.034483	0	0.509091	0.456522	0.088889	0.195122
chr7	4994316	4994661	chr7	4994584	4994586	1	0.058824	0	0.612903	0.528302	0.083333	0.210526
chr11	105164822	105165293	chr11	105165219	105165221	1	0.084746	0	0.6875	0.594595	0.12963	0.276923
chr2	31315186	31315245	chr2	31315243	31315245	1	0.036364	0	0.390625	0.326531	0.076923	0.171053
chr18	37652983	37653024	chr18	37652990	37652992	1	0.118644	0.020408	0.9	0.735849	0.179487	0.3125
chr2	62088943	62088982	chr2	62088965	62088967	1	0.104167	0	0.707317	0.586207	0.131579	0.25
chr2	71160086	71160188	chr2	71160157	71160159	1	0.075472	0	0.536585	0.44186	0.12	0.196078
chr17	25244410	25244552	chr17	25244539	25244541	1	0.107692	0.054054	0.830508	0.721311	0.2	0.308824
chr7	45793346	45793851	chr7	45793814	45793816	1	0.071429	0.021739	0.806452	0.689655	0.184211	0.3
chr8	71461588	71461685	chr8	71461603	71461605	1	0.078431	0	0.672414	0.571429	0.170213	0.267857
chr3	95240683	95240927	chr3	95240723	95240725	1	0.157895	0.068966	0.709091	0.558824	0.136364	0.285714
chr4	129224079	129224361	chr4	129224242	129224244	1	0.159091	0.037037	0.72	0.526316	0.133333	0.25
chr17	34670657	34670751	chr17	34670749	34670751	1	0.147059	0	0.555556	0.461538	0.125	0.243902
chr7	24433058	24433237	chr7	24433235	24433237	1	0.166667	0	0.770492	0.619048	0.157895	0.307692
chr7	3329888	3329968	chr7	3329913	3329915	1	0.148649	0.043478	0.633803	0.567164	0.114286	0.2875
chr2	152636791	152636849	chr2	152636801	152636803	1	0.061224	0.047619	0.366667	0.326087	0.052632	0.14
chr4	129500239	129500292	chr4	129500290	129500292	1	0.111111	0.089286	0.828947	0.732143	0.164384	0.362637
chr4	107683545	107683920	chr4	107683837	107683839	1	0.189189	0.090909	0.806452	0.655172	0.1	0.283019
chr9	77084019	77084239	chr9	77084122	77084124	1	0.142857	0.083333	0.666667	0.553571	0.054054	0.28
chr10	78392618	78392676	chr10	78392634	78392636	1	0.058824	0	0.5	0.384615	0.04	0.171429
chr12	19289244	19289274	chr12	19289272	19289274	1	0.043478	0	0.6875	0.56	0.066667	0.24
chr17	46522122	46522226	chr17	46522182	46522184	1	0.033898	0	0.487805	0.375	0.04918	0.157143
chr17	34593973	34594136	chr17	34594038	34594040	1	0.034884	0	0.45977	0.338235	0.041096	0.125
chr7	45793346	45793851	chr7	45793770	45793772	1	0.027778	0	0.722222	0.545455	0.026316	0.191489
chr2	32340356	32340580	chr2	32340432	32340434	1	0	0	0.086957	0.0625	0	0.027778
chrX	118200178	118200220	chrX	118200214	118200216	1	0.045455	0.058824	0.894737	0.590909	0	0.3
chr17	56512124	56512464	chr17	56512436	56512438	1	0.02439	0.043478	0.745455	0.5	0.039216	0.155556
chr2	164393347	164393385	chr2	164393373	164393375	1	0	0.04	0.47619	0.357143	0.027778	0.125
chr7	4994316	4994661	chr7	4994436	4994438	1	0.027027	0.025	0.413793	0.319149	0	0.093023
chr2	120174339	120174434	chr2	120174360	120174362	1	0	0	0.345455	0.322034	0	0.135417
chr13	113222778	113222805	chr13	113222788	113222790	1	0	0	0.866667	0.75	0.033333	0.227273
chr6	125322073	125322116	chr6	125322083	125322085	1	0	0	0.48	0.40625	0.022222	0.125
chr8	70745283	70745441	chr8	70745327	70745329	1	0	0	0.627907	0.526316	0	0.193548
chr10	19693399	19693470	chr10	19693468	19693470	1	0.217391	0.176471	0.542857	0.642857	0.193548	0.2
chr17	56123707	56124342	chr17	56123821	56123823	1	0.25	0.242424	0.73913	0.882353	0.24	0.272727
chr1	23656519	23656564	chr1	23656532	23656534	1	0.211538	0.117647	0.5	0.559322	0.126984	0.19697
chr2	31315186	31315245	chr2	31315212	31315214	1	0.210526	0.121212	0.573333	0.607843	0.164179	0.25
chr16	90151258	90151331	chr16	90151329	90151331	1	0.358491	0.193548	0.770492	0.777778	0.285714	0.224138
chr19	9753869	9753928	chr19	9753926	9753928	1	0.315789	0.230769	0.782609	0.8	0.225806	0.230769
chr4	107683545	107683920	chr4	107683709	107683711	1	0.322581	0.225806	0.72093	0.711538	0.240741	0.222222
chr13	3478750	3478830	chr13	3478828	3478830	1	0.276923	0.151163	0.741176	0.732558	0.215054	0.216667
chr5	135980219	135980338	chr5	135980336	135980338	1	0.275	0.155556	0.862745	0.837838	0.206897	0.2
chr10	97693801	97694033	chr10	97693865	97693867	1	0.2	0.285714	0.682927	0.851852	0.1	0.235294
chr18	80169754	80169801	chr18	80169777	80169779	1	0.096386	0.131579	0.469388	0.519231	0.125	0.12037
chr7	4994316	4994661	chr7	4994459	4994461	1	0.081081	0.1	0.310345	0.319149	0.063492	0.071429
chr10	81022175	81022540	chr10	81022465	81022467	1	0.112903	0.071429	0.425926	0.4	0.17284	0.11828
chr13	55508071	55508423	chr13	55508247	55508249	1	0.230769	0.197183	0.967742	0.971429	0.4	0.232877
chr18	62264795	62264904	chr18	62264870	62264872	1	0.213115	0.222222	0.864407	0.857143	0.346154	0.230769
chr12	76087029	76087186	chr12	76087068	76087070	1	0.120482	0.173077	0.607843	0.597701	0.25	0.176471
chr19	40349932	40350055	chr19	40349965	40349967	1	0.079545	0.116883	0.462366	0.428571	0.188889	0.131783
chr18	62264795	62264904	chr18	62264898	62264900	1	0.166667	0.194444	0.847458	0.761905	0.288462	0.246154
chr18	82872559	82872663	chr18	82872624	82872626	1	0.141176	0.162162	0.649351	0.6	0.221053	0.159091
chr1	119471653	119471798	chr1	119471761	119471763	1	0.09434	0.142857	0.532258	0.518868	0.212766	0.078571
chr3	87756519	87756774	chr3	87756635	87756637	1	0.105263	0.12	0.5	0.509091	0.205128	0.066667
chr7	13007292	13007673	chr7	13007335	13007337	1	0.06	0.074074	0.366667	0.340909	0.156863	0.057971
chr12	111270891	111270914	chr12	111270898	111270900	1	0.136986	0.107143	0.589286	0.548387	0.173077	0.059701
chr2	32340356	32340580	chr2	32340578	32340580	1	0.142857	0.121212	0.62069	0.538462	0.214286	0.076923
chr17	50293148	50293616	chr17	50293398	50293400	1	0.25	0.205128	0.926829	0.862745	0.298246	0.204545
chr7	136871765	136871810	chr7	136871786	136871788	1	0.170455	0.142857	0.7	0.5875	0.183908	0.114286
chr11	107982469	107982557	chr11	107982534	107982536	1	0.106061	0.047619	0.466667	0.473684	0.153846	0.12766
chr15	97246276	97246354	chr15	97246286	97246288	1	0.149254	0.081081	0.717391	0.708861	0.240385	0.2
chr19	57324048	57324111	chr19	57324053	57324055	1	0.243243	0.090909	0.85	0.842105	0.27027	0.189655
chr3	95144313	95144354	chr3	95144352	95144354	1	0.166667	0.096774	0.728814	0.72	0.226415	0.16129
chr5	128781957	128782109	chr5	128782090	128782092	1	0.15625	0.033333	0.6	0.642857	0.206897	0.169014
chr17	34672524	34672615	chr17	34672573	34672575	1	0.25	0.129032	0.677419	0.75	0.233333	0.152174
chr2	37451700	37451823	chr2	37451704	37451706	1	0.127907	0.108696	0.454545	0.518182	0.166667	0.098901
chr2	113364473	113364628	chr2	113364619	113364621	1	0.153846	0.129032	0.585366	0.661538	0.174603	0.144444
chr1	75601593	75601656	chr1	75601611	75601613	1	0.146341	0.068966	0.608247	0.567568	0.164557	0.208333
chr13	3478750	3478830	chr13	3478796	3478798	1	0.157895	0.08	0.596491	0.520833	0.164384	0.183099
chr12	53230601	53230730	chr12	53230718	53230720	1	0.172414	0.125	0.733333	0.666667	0.233333	0.27027
chr5	113288576	113288726	chr5	113288604	113288606	1	0.115385	0.088889	0.5	0.441176	0.136986	0.177419
chr5	120695665	120695871	chr5	120695716	120695718	1	0.204225	0.180556	0.825175	0.747508	0.259446	0.289796
chr9	121299927	121300103	chr9	121300054	121300056	1	0.136364	0.095238	0.5	0.460317	0.177419	0.180556
chr3	83012679	83012987	chr3	83012946	83012948	1	0.263889	0.122807	0.865385	0.703125	0.220779	0.329412
chr18	43836330	43836404	chr18	43836383	43836385	1	0.3375	0.162791	0.880435	0.836066	0.220779	0.336957
chr7	17038836	17039207	chr7	17038975	17038977	1	0.325581	0.121212	0.945946	0.855422	0.239437	0.325843
chr5	66274422	66274528	chr5	66274449	66274451	1	0.09589	0.061224	0.557377	0.474576	0.11236	0.10989
chr7	141269345	141269494	chr7	141269418	141269420	1	0.108434	0.092593	0.72973	0.590164	0.135135	0.190476
chrX	84545840	84545955	chrX	84545927	84545929	1	0.25	0.125	0.9	0.736842	0.166667	0.25
chr16	5307250	5307279	chr16	5307273	5307275	1	0.05	0.121212	0.44186	0.409091	0.064935	0.240506
chr1	91344471	91344858	chr1	91344506	91344508	1	0.054054	0.125	0.534884	0.481481	0.131579	0.294118
chr1	166238543	166238938	chr1	166238749	166238751	1	0.05	0.222222	0.859155	0.827586	0.232558	0.475
chr3	16051713	16052247	chr3	16051864	16051866	1	0.016949	0.068966	0.367347	0.333333	0.068182	0.183333
chr16	91514679	91514805	chr16	91514770	91514772	1	0.024691	0.222222	0.826087	0.777778	0.180328	0.395604
chr7	3628841	3628908	chr7	3628906	3628908	1	0	0.235294	0.87234	0.891892	0.222222	0.434783
chr1	39361889	39361991	chr1	39361977	39361979	1	0	0.071429	0.365854	0.3125	0.09434	0.153846
chr18	77254521	77254738	chr18	77254591	77254593	1	0.03125	0.176471	0.787879	0.72093	0.123288	0.338462
chr18	76145801	76146050	chr18	76146028	76146030	1	0	0.083333	0.391304	0.340909	0.071429	0.147059
chr6	90309523	90309753	chr6	90309739	90309741	1	0	0.16	0.711864	0.647059	0.15	0.30303
chr11	102659622	102659891	chr11	102659681	102659683	1	0.054945	0.184211	0.71028	0.666667	0.109589	0.264368
chr5	147409051	147409116	chr5	147409067	147409069	1	0.023256	0.12	0.397059	0.355556	0.056604	0.166667
chr11	4700058	4700147	chr11	4700145	4700147	1	0.114754	0.185185	0.744444	0.676056	0.15	0.304348
chr7	30355969	30355996	chr7	30355994	30355996	1	0.111111	0.195652	0.913043	0.807692	0.142857	0.384615
chr14	28503911	28504011	chr14	28503950	28503952	1	0.048387	0.12	0.545455	0.5	0.141176	0.235849
chr7	35923256	35923362	chr7	35923332	35923334	1	0.078431	0.142857	0.647059	0.577778	0.142857	0.295082
chr11	5064025	5064321	chr11	5064247	5064249	1	0.020408	0.083333	0.418605	0.454545	0.069767	0.227273
chr4	41520197	41520353	chr4	41520343	41520345	1	0.033898	0.113208	0.512821	0.560976	0.069767	0.235294
chr11	101952352	101952630	chr11	101952549	101952551	1	0	0.125	0.5625	0.62069	0.111111	0.216216
chr2	34671176	34671339	chr2	34671317	34671319	1	0.013333	0.058824	0.30303	0.328125	0.063291	0.123457
chr11	5064025	5064321	chr11	5064237	5064239	1	0	0.108108	0.555556	0.602941	0.113924	0.164557
chr10	80842408	80842751	chr10	80842496	80842498	1	0.03125	0.16129	0.625	0.658537	0.142857	0.194805
chr3	152266823	152266933	chr3	152266843	152266845	1	0.030303	0.142857	0.606061	0.644737	0.112676	0.2
chr8	119633335	119633546	chr8	119633372	119633374	1	0	0.186441	0.666667	0.706897	0.135593	0.219512
chr1	74904798	74905039	chr1	74904928	74904930	1	0.05	0.090909	0.552632	0.565217	0.105263	0.2
chr5	135394934	135394964	chr5	135394962	135394964	1	0.055556	0.130435	0.689655	0.636364	0.137931	0.263158
chr7	3628841	3628908	chr7	3628900	3628902	1	0.056604	0.195652	0.901408	0.87931	0.214286	0.343284
chr18	67741113	67741199	chr18	67741186	67741188	1	0.097561	0.181818	0.609756	0.65	0.142857	0.245283
chr12	85476139	85476329	chr12	85476309	85476311	1	0.111111	0.142857	0.55	0.546875	0.149254	0.22093
chr7	44853753	44854228	chr7	44854085	44854087	1	0.05	0.074074	0.255814	0.25	0.067568	0.088235
chr18	82872559	82872663	chr18	82872661	82872663	1	0.096774	0.166667	0.633333	0.756098	0.166667	0.309524
chr17	56123707	56124342	chr17	56123940	56123942	1	0.064516	0.157895	0.58	0.629032	0.170213	0.280488
chr7	99562909	99563017	chr7	99562981	99562983	1	0.075	0.1875	0.688312	0.757143	0.162162	0.329545
chr2	34671176	34671339	chr2	34671213	34671215	1	0.06	0.128205	0.584906	0.654545	0.116883	0.209302
chr3	84594658	84594717	chr3	84594699	84594701	1	0.127273	0.170213	0.72381	0.790323	0.162162	0.297619
chr5	139973144	139973467	chr5	139973465	139973467	1	0.065217	0.108696	0.47619	0.538462	0.104167	0.207547
chr7	34753140	34753476	chr7	34753393	34753395	1	0.055556	0.1	0.461538	0.53125	0.095238	0.193878
chr10	81433677	81433924	chr10	81433895	81433897	1	0.043478	0.2	0.584906	0.645161	0.155556	0.238806
chr7	102095197	102095253	chr7	102095227	102095229	1	0.051282	0.285714	0.8	0.828571	0.170732	0.351852
chr15	83057640	83057691	chr15	83057642	83057644	1	0.065217	0.25	0.78125	0.909091	0.294118	0.372093
chr9	106885070	106885524	chr9	106885417	106885419	1	0.02	0.147059	0.381579	0.438596	0.129412	0.188406
chr16	19083308	19083320	chr16	19083318	19083320	1	0	0.211538	0.789474	0.864865	0.306122	0.301887
chr5	66019193	66019377	chr5	66019300	66019302	1	0	0.2	0.818182	0.966102	0.295775	0.321839
chr4	147401829	147401910	chr4	147401866	147401868	1	0.044776	0.158333	0.680556	0.748299	0.243243	0.286458
chr8	11438292	11438399	chr8	11438301	11438303	1	0.037736	0.117647	0.448276	0.493827	0.145161	0.181818
chr7	16885861	16886259	chr7	16886074	16886076	1	0	0.133333	0.511628	0.578947	0.148148	0.24
chr9	106885070	106885524	chr9	106885354	106885356	1	0	0.058824	0.276316	0.290909	0.081395	0.111111
chr11	61147607	61147881	chr11	61147859	61147861	1	0.115385	0.15	0.529412	0.696429	0.178571	0.323529
chr15	103155822	103156174	chr15	103156016	103156018	1	0.076923	0.131579	0.431034	0.513514	0.133333	0.266667
chr4	149564555	149564577	chr4	149564575	149564577	1	0.18	0.185185	0.6875	0.888889	0.148148	0.439024
chr2	25095487	25095661	chr2	25095591	25095593	1	0.05	0.038462	0.232558	0.275	0.040541	0.121622
chr4	147276023	147276094	chr4	147276092	147276094	1	0.088235	0.086957	0.377358	0.464789	0.077778	0.173913
chr2	167104731	167105062	chr2	167105060	167105062	1	0.142857	0.222222	0.73913	0.888889	0.076923	0.434783
chr11	114785429	114785608	chr11	114785513	114785515	1	0.087719	0.195652	0.565217	0.66129	0.085714	0.261538
chr8	95589825	95589868	chr8	95589857	95589859	1	0.103448	0.25	0.678571	0.724138	0.113636	0.3125
chr8	108302610	108302634	chr8	108302624	108302626	1	0.056604	0.192982	0.483871	0.610169	0.068182	0.253165
chr11	94741837	94742047	chr11	94741959	94741961	1	0	0	0.633333	0.609756	0.375	0.288889
chr1	166238543	166238938	chr1	166238684	166238686	1	0	0	0.609756	0.583333	0.328358	0.24
chr10	80186736	80187039	chr10	80186838	80186840	1	0	0	0.307692	0.283019	0.183333	0.109756
chr15	84097754	84097790	chr15	84097770	84097772	1	0	0	0.666667	0.645161	0.375	0.235294
chr13	97197807	97197822	chr13	97197810	97197812	1	0.014925	0	0.4	0.377049	0.226415	0.146667
chr2	25425047	25425573	chr2	25425207	25425209	1	0.015873	0	0.396825	0.390625	0.236364	0.139785
chr10	81153275	81153924	chr10	81153809	81153811	1	0.021277	0	0.868687	0.944444	0.538462	0.328125
chr15	79828576	79828995	chr15	79828628	79828630	1	0	0	0.5	0.521739	0.290323	0.16129
chr15	101231875	101231985	chr15	101231938	101231940	1	0	0	0.521739	0.56	0.34	0.163265
chr10	97692949	97693064	chr10	97692953	97692955	1	0	0	0.652174	0.62069	0.382979	0.174603
chr10	117478183	117478359	chr10	117478329	117478331	1	0	0	0.428571	0.416667	0.236842	0.103448
chr17	56123707	56124342	chr17	56124104	56124106	1	0	0	0.380952	0.352941	0.214286	0.073171
chr15	101231875	101231985	chr15	101231953	101231955	1	0	0	0.594203	0.56	0.38	0.142857
chr10	42197726	42197892	chr10	42197807	42197809	1	0.079365	0	0.861111	0.844444	0.465116	0.210526
chr13	99421743	99421840	chr13	99421806	99421808	1	0.058824	0	0.666667	0.648649	0.386364	0.164384
chr11	70616563	70616676	chr11	70616601	70616603	1	0.022727	0	0.538462	0.525424	0.290909	0.164384
chr12	71317732	71318487	chr12	71318388	71318390	1	0.064516	0	0.875	0.892857	0.484848	0.25
chr11	94741837	94742047	chr11	94741962	94741964	1	0.023256	0	0.745763	0.777778	0.489362	0.181818
chr15	79828576	79828995	chr15	79828610	79828612	1	0.041667	0	0.694444	0.695652	0.419355	0.193548
chr15	102160548	102160777	chr15	102160559	102160561	1	0.022727	0	0.333333	0.353659	0.2	0.098039
chr17	91087925	91088140	chr17	91088131	91088133	1	0.04	0	0.777778	0.844444	0.5	0.229167
chr4	135525467	135525516	chr4	135525504	135525506	1	0.040816	0.043478	0.613861	0.652174	0.387755	0.159091
chr3	107600575	107600640	chr3	107600598	107600600	1	0.064516	0	0.617978	0.585366	0.384615	0.131579
chr7	139874914	139875204	chr7	139875167	139875169	1	0.055556	0	0.730769	0.7	0.466667	0.178571
chr1	166238543	166238938	chr1	166238697	166238699	1	0	0.02	0.682927	0.75	0.402985	0.186667
chr10	97692949	97693064	chr10	97693053	97693055	1	0	0.05	0.652174	0.724138	0.340426	0.174603
chr11	5064025	5064321	chr11	5064151	5064153	1	0	0	0.224138	0.238806	0.121622	0.045977
chr2	167104731	167105062	chr2	167104813	167104815	1	0	0	0.287879	0.333333	0.152542	0.052632
chr7	73409342	73409385	chr7	73409383	73409385	1	0.045455	0.043478	0.864865	0.894737	0.459459	0.153846
chr1	154799263	154799598	chr1	154799417	154799419	1	0	0	0.6	0.636364	0.291667	0.125
chr1	184827020	184827055	chr1	184827053	184827055	1	0	0	0.375	0.378378	0.166667	0.075472
chr17	23523461	23523546	chr17	23523486	23523488	1	0	0	0.64	0.634146	0.296875	0.155556
chr11	69880011	69880111	chr11	69880079	69880081	1	0	0.02	0.464286	0.490909	0.225352	0.139785
chr13	9494874	9494970	chr13	9494941	9494943	1	0.020408	0	0.6	0.634146	0.290909	0.184615
chr2	127425166	127425247	chr2	127425238	127425240	1	0.021739	0	0.583333	0.581818	0.278689	0.166667
chr5	116444475	116444683	chr5	116444576	116444578	1	0	0	0.571429	0.578125	0.30303	0.152542
chr7	24952560	24952630	chr7	24952628	24952630	1	0	0	0.391304	0.385965	0.196078	0.113636
chr11	114781198	114781286	chr11	114781268	114781270	1	0.08	0	0.745098	0.677966	0.366667	0.186441
chr17	33917519	33917708	chr17	33917525	33917527	1	0.114754	0	0.741379	0.661017	0.352941	0.202899
chr5	115004652	115004687	chr5	115004664	115004666	1	0.107143	0	0.722222	0.647059	0.384615	0.183673
chr1	127676260	127676412	chr1	127676287	127676289	1	0.095238	0	0.653846	0.694915	0.329412	0.135802
chr9	97113567	97113609	chr9	97113590	97113592	1	0.085106	0	0.548387	0.606061	0.283951	0.115385
chr14	51989173	51989656	chr14	51989284	51989286	1	0.068966	0	0.6	0.618182	0.288136	0.133333
chr6	113600519	113600660	chr6	113600576	113600578	1	0.075	0	0.53125	0.533333	0.233333	0.115385
chr2	164392816	164392898	chr2	164392819	164392821	1	0.092105	0.034483	0.775	0.716981	0.367089	0.138462
chr5	119257760	119257878	chr5	119257859	119257861	1	0.042254	0	0.295082	0.272727	0.141026	0.057692
chrX	101695913	101696186	chrX	101695968	101695970	1	0.147059	0	0.944444	0.875	0.419355	0.170732
chrX	105152218	105152276	chrX	105152225	105152227	1	0.043478	0	0.461538	0.44	0.242424	0.074074
chr17	83846619	83846748	chr17	83846746	83846748	1	0.125	0	0.590909	0.567568	0.35	0.096774
chr7	116223603	116223699	chr7	116223629	116223631	1	0.045455	0	0.223684	0.2	0.122222	0.048544
chr7	69770590	69770622	chr7	69770612	69770614	1	0.166667	0	0.807692	0.75	0.432432	0.0625
chr13	94668206	94668283	chr13	94668217	94668219	1	0.085714	0.078947	0.595745	0.607143	0.347826	0.102941
chr2	167104731	167105062	chr2	167104852	167104854	1	0.066667	0.04	0.471429	0.5	0.3	0.101695
chr10	19693399	19693470	chr10	19693422	19693424	1	0	0.121212	0.453125	0.457627	0.246154	0.12069
chr10	82954420	82954596	chr10	82954578	82954580	1	0.015873	0.147059	0.692308	0.764706	0.4	0.181818
chr16	38484023	38484144	chr16	38484033	38484035	1	0.032258	0.066667	0.368421	0.405405	0.194444	0.076923
chr18	37266020	37266193	chr18	37266048	37266050	1	0.053571	0.125	0.62963	0.634615	0.323944	0.109756
chr14	57542373	57542645	chr14	57542643	57542645	1	0.04	0.136364	0.633333	0.652174	0.393939	0.133333
chr4	140869261	140869302	chr4	140869295	140869297	1	0.034483	0.105263	0.581395	0.625	0.372549	0.108696
chr17	25744821	25744957	chr17	25744900	25744902	1	0.072727	0.093023	0.5	0.483871	0.271186	0.122449
chr9	44107745	44107935	chr9	44107901	44107903	1	0.06	0.113636	0.488889	0.485714	0.274194	0.121212
chr14	66178081	66178164	chr14	66178120	66178122	1	0.051282	0.128205	0.833333	0.756757	0.455882	0.174603
chr7	30355808	30355838	chr7	30355822	30355824	1	0	0.130435	0.782609	0.730769	0.404762	0.179487
chr1	189582071	189582384	chr1	189582304	189582306	1	0.138462	0.157895	0.808824	0.696429	0.483871	0.285714
chr2	163459143	163459255	chr2	163459216	163459218	1	0.079365	0.088889	0.591837	0.5	0.347826	0.178947
chr11	105164822	105165293	chr11	105165248	105165250	1	0.066667	0.125	0.78125	0.740741	0.488889	0.230769
chr14	57542373	57542645	chr14	57542436	57542438	1	0.086957	0.114286	0.69697	0.7	0.45283	0.209302
chr8	105374914	105375082	chr8	105374999	105375001	1	0.104167	0.166667	0.8	0.794118	0.527778	0.285714
chr17	35686524	35686597	chr17	35686530	35686532	1	0.12766	0.090909	0.569444	0.52381	0.346154	0.136364
chr15	34016621	34016671	chr15	34016669	34016671	1	0.122807	0.081081	0.575758	0.54386	0.337838	0.188679
chr4	98779106	98779224	chr4	98779128	98779130	1	0.081633	0.037736	0.431034	0.428571	0.258065	0.144578
chr1	135916471	135916598	chr1	135916499	135916501	1	0.1	0.06383	0.54717	0.515625	0.294118	0.15625
chr9	61382384	61382521	chr9	61382485	61382487	1	0.181818	0.09375	0.809524	0.732143	0.409836	0.236842
chr13	9494874	9494970	chr13	9494887	9494889	1	0.040816	0.051282	0.490909	0.512195	0.254545	0.138462
chr1	91145070	91145230	chr1	91145076	91145078	1	0.08	0.086957	0.758621	0.758621	0.365854	0.208333
chr15	89387153	89387254	chr15	89387203	89387205	1	0.071429	0.090909	0.622951	0.612903	0.311111	0.175439
chr4	147187696	147187929	chr4	147187725	147187727	1	0.064706	0.090909	0.623457	0.628319	0.304147	0.17734
chr11	20446445	20446550	chr11	20446455	20446457	1	0.111111	0.111111	0.7875	0.796875	0.439394	0.234043
chr5	52368211	52368512	chr5	52368484	52368486	1	0.069767	0.054054	0.428571	0.451613	0.26	0.12963
chr12	117915514	117915638	chr12	117915522	117915524	1	0.065574	0.039474	0.569444	0.556701	0.309278	0.193277
chr9	22158021	22158261	chr9	22158136	22158138	1	0.031746	0.022727	0.368421	0.365854	0.211538	0.113636
chrX	101695913	101696186	chrX	101695999	101696001	1	0.078947	0.058824	0.904762	0.941176	0.510638	0.267857
chr11	82508737	82508925	chr11	82508923	82508925	1	0.05	0.045455	0.5	0.446809	0.3	0.113636
chr2	163858121	163858214	chr2	163858126	163858128	1	0.054054	0.045455	0.52459	0.447368	0.257143	0.157895
chr10	88459625	88459991	chr10	88459741	88459743	1	0.076923	0.09375	0.808824	0.709677	0.433333	0.23913
chr9	46336313	46336519	chr9	46336432	46336434	1	0.029851	0.05	0.392857	0.344828	0.212121	0.111111
chr6	90309523	90309753	chr6	90309732	90309734	1	0.039216	0.04	0.440678	0.411765	0.225	0.121212
chr10	117478183	117478359	chr10	117478191	117478193	1	0.153846	0.161765	0.6	0.582278	0.319149	0.15
chr14	56402619	56402900	chr14	56402621	56402623	1	0.212121	0.241935	0.897436	0.857143	0.46	0.262295
chr5	106711762	106711850	chr5	106711848	106711850	1	0.111111	0.173913	0.594595	0.55814	0.325581	0.142857
chr11	59137360	59137428	chr11	59137386	59137388	1	0.076923	0.172414	0.658537	0.609756	0.263158	0.184211
chr2	25296612	25296715	chr2	25296633	25296635	1	0.065217	0.166667	0.714286	0.654545	0.265625	0.202532
chr14	75874888	75875145	chr14	75875036	75875038	1	0.073171	0.133333	0.684211	0.6	0.283333	0.24
chr6	114217081	114217255	chr6	114217152	114217154	1	0.034483	0.072727	0.348837	0.308824	0.150943	0.104167
chr1	154190687	154190754	chr1	154190688	154190690	1	0.115385	0.258065	0.909091	0.822222	0.382353	0.186441
chr5	147114876	147114904	chr5	147114880	147114882	1	0.065217	0.217391	0.785714	0.719298	0.367347	0.189189
chr2	38708348	38708477	chr2	38708442	38708444	1	0.092593	0.133333	0.670886	0.565217	0.283582	0.166667
chr5	21689102	21689138	chr5	21689123	21689125	1	0.082192	0.137931	0.636364	0.590164	0.294118	0.145455
chr10	122960440	122960535	chr10	122960533	122960535	1	0.15625	0.172414	0.96	0.828571	0.466667	0.358491
chr17	36870086	36870290	chr17	36870241	36870243	1	0.112903	0.142857	0.712871	0.650794	0.333333	0.25
chr2	37793319	37793872	chr2	37793813	37793815	1	0.085714	0.142857	0.607843	0.566667	0.297297	0.190476
chr2	73437339	73437610	chr2	73437608	73437610	1	0.086957	0.083333	0.5	0.466667	0.27027	0.162791
chr5	136836635	136836829	chr5	136836806	136836808	1	0.125	0.169811	0.821918	0.77193	0.453125	0.277108
chr17	46651501	46651745	chr17	46651600	46651602	1	0.147727	0.183333	0.75	0.724138	0.340659	0.242991
chr4	126322299	126322385	chr4	126322317	126322319	1	0.134615	0.14	0.709091	0.716418	0.321429	0.235294
chr8	14113591	14113766	chr8	14113619	14113621	1	0.175258	0.166667	0.901639	0.842105	0.394366	0.26087
chr13	73035009	73035097	chr13	73035024	73035026	1	0.085714	0.088235	0.539823	0.538462	0.275862	0.1875
chr2	164951176	164951211	chr2	164951193	164951195	1	0.097561	0.105263	0.576923	0.592593	0.3	0.192982
chr5	30944920	30944950	chr5	30944923	30944925	1	0.075472	0.097561	0.52381	0.545455	0.27907	0.171429
chr8	123149443	123149493	chr8	123149491	123149493	1	0.142857	0.136364	0.857143	0.904762	0.441176	0.272727
chr13	59969199	59969256	chr13	59969217	59969219	1	0.118644	0.186047	0.846154	0.882353	0.402985	0.28125
chr9	98856443	98856584	chr9	98856482	98856484	1	0.095238	0.157895	0.73913	0.734694	0.333333	0.23913
chr6	66877036	66877098	chr6	66877039	66877041	1	0.095238	0.133333	0.542857	0.545455	0.282609	0.178571
chr9	65371976	65372106	chr9	65372085	65372087	1	0.142857	0.192308	0.833333	0.868421	0.439024	0.285714
chr11	49634727	49634825	chr11	49634738	49634740	1	0.0625	0.098039	0.432836	0.537037	0.253012	0.125984
chr14	122227256	122227455	chr14	122227374	122227376	1	0.072727	0.093023	0.416667	0.5	0.222222	0.115385
chr17	46501740	46501872	chr17	46501798	46501800	1	0.105263	0.111111	0.564516	0.711538	0.357143	0.185185
chr15	73555251	73555361	chr15	73555331	73555333	1	0.044776	0.075	0.492537	0.58	0.254902	0.138462
chr1	75484386	75484605	chr1	75484418	75484420	1	0.113636	0.1875	0.8125	0.884615	0.380952	0.192982
chr12	76178555	76178581	chr12	76178560	76178562	1	0.142857	0.1875	0.911765	0.965517	0.434783	0.214286
chr8	110523095	110523147	chr8	110523107	110523109	1	0.105263	0.166667	0.72549	0.820513	0.326087	0.2
chr19	45815294	45815371	chr19	45815369	45815371	1	0.085714	0.086957	0.442308	0.5	0.226415	0.089286
chr3	130758769	130758878	chr3	130758846	130758848	1	0.10989	0.102564	0.615385	0.708333	0.3375	0.15
chr4	119401004	119401036	chr4	119401034	119401036	1	0.125	0.136364	0.717391	0.777778	0.378378	0.175
chr1	85935807	85935876	chr1	85935833	85935835	1	0.1	0.058824	0.662338	0.744186	0.36	0.156627
chr9	63131590	63131736	chr9	63131704	63131706	1	0.081967	0.038462	0.484536	0.54902	0.238095	0.105263
chr15	99780870	99781093	chr15	99781069	99781071	1	0.135135	0.053571	0.725	0.77193	0.32	0.157895
chr7	139678734	139678826	chr7	139678824	139678826	1	0.132353	0.076923	0.695122	0.753846	0.276596	0.1875
chr2	170441082	170441160	chr2	170441129	170441131	1	0.134021	0.051724	0.556701	0.637681	0.27907	0.178571
chr9	106885070	106885524	chr9	106885246	106885248	1	0.117647	0.066667	0.608696	0.689655	0.294118	0.178571
chr7	3181247	3181325	chr7	3181323	3181325	1	0.138889	0.066667	0.604651	0.653846	0.307692	0.153846
chr5	74126374	74126486	chr5	74126469	74126471	1	0.131148	0.055556	0.425926	0.471429	0.181818	0.102941
chr5	100513854	100514005	chr5	100513962	100513964	1	0.097561	0.058824	0.344828	0.368421	0.16	0.071429
chr14	51989173	51989656	chr14	51989432	51989434	1	0	0.15	0.555556	0.608696	0.333333	0.043478
chr15	99780870	99781093	chr15	99781091	99781093	1	0	0.151515	0.592593	0.666667	0.333333	0.083333
chr2	155625776	155625942	chr2	155625901	155625903	1	0	0.037736	0.163265	0.196078	0.096774	0
chr2	164392816	164392898	chr2	164392878	164392880	1	0.013158	0.137931	0.5625	0.754717	0.35443	0.121212
chr15	78671966	78672052	chr15	78672050	78672052	1	0	0.066667	0.37037	0.441176	0.232558	0.071429
chr7	13007292	13007673	chr7	13007636	13007638	1	0	0.041667	0.333333	0.4	0.2	0.092593
chr11	101952352	101952630	chr11	101952578	101952580	1	0.125	0	0.533333	0.5625	0.228571	0.052632
chr5	140663326	140663402	chr5	140663400	140663402	1	0.151515	0	0.666667	0.72	0.27027	0.028571
chr13	119839873	119839938	chr13	119839936	119839938	1	0.115385	0	0.482759	0.578947	0.2	0.098039
chr17	34672524	34672615	chr17	34672592	34672594	1	0.166667	0	0.555556	0.684211	0.230769	0.104167
chr3	30866344	30866464	chr3	30866422	30866424	1	0.125	0	0.425	0.52	0.22807	0.085714
chr9	104338761	104338899	chr9	104338897	104338899	1	0.0625	0	0.307692	0.386364	0.173913	0.0625
chr4	146942016	146942149	chr4	146942147	146942149	1	0.15	0	0.6	0.611111	0.243243	0.146341
chr6	114217081	114217255	chr6	114217241	114217243	1	0.162162	0	0.608108	0.65625	0.275862	0.117647
chr9	18779404	18779438	chr9	18779436	18779438	1	0.148148	0	0.517241	0.542373	0.236842	0.113924
chr1	80179364	80179552	chr1	80179550	80179552	1	0.083333	0.0625	0.695652	0.608696	0.235294	0.233333
chr16	94549860	94549977	chr16	94549957	94549959	1	0.078431	0.083333	0.666667	0.585714	0.259259	0.238636
chr1	166238543	166238938	chr1	166238605	166238607	1	0.078125	0.08	0.878049	0.708333	0.30303	0.28
chr10	117045242	117045534	chr10	117045463	117045465	1	0.021739	0.054054	0.432836	0.365385	0.147059	0.140845
chr6	17840480	17840857	chr6	17840698	17840700	1	0.052632	0.088889	0.916667	0.783784	0.305085	0.307692
chr10	80311883	80312230	chr10	80312137	80312139	1	0.034483	0.070175	0.677419	0.529412	0.246575	0.276316
chr4	135997467	135997580	chr4	135997518	135997520	1	0.05	0.078947	0.656716	0.528302	0.24359	0.278689
chr14	33932397	33932652	chr14	33932545	33932547	1	0.109091	0.054054	0.888889	0.712121	0.301587	0.344828
chr4	43632236	43632513	chr4	43632390	43632392	1	0.081633	0.060606	0.828571	0.66	0.3	0.328571
chr19	5328024	5328192	chr19	5328058	5328060	1	0.05	0.038462	0.698413	0.521739	0.26087	0.254237
chr1	172369431	172369516	chr1	172369452	172369454	1	0.037037	0.0625	0.818182	0.745098	0.219178	0.351351
chr17	56123707	56124342	chr17	56123924	56123926	1	0	0.026316	0.58	0.516129	0.170213	0.240964
chr1	191985475	191985563	chr1	191985535	191985537	1	0	0.04	0.563636	0.45614	0.15942	0.184211
chr14	51989173	51989656	chr14	51989612	51989614	1	0	0.043478	0.536585	0.46875	0.129032	0.180556
chr18	10052134	10052177	chr18	10052150	10052152	1	0	0.032258	0.470588	0.42	0.106383	0.169014
chr3	108093021	108093110	chr3	108093070	108093072	1	0.022222	0.078947	0.66129	0.512195	0.196078	0.246377
chr4	129224079	129224361	chr4	129224093	129224095	1	0.013514	0.076923	0.478261	0.37931	0.152778	0.178571
chr7	46099812	46099913	chr7	46099850	46099852	1	0	0.090909	0.714286	0.545455	0.171429	0.272727
chr5	77002885	77002911	chr5	77002895	77002897	1	0.061224	0.076923	0.733333	0.603774	0.195652	0.292683
chr7	16237125	16237290	chr7	16237137	16237139	1	0.043478	0.090909	0.875	0.697368	0.22	0.311475
chr10	86079989	86080157	chr10	86080087	86080089	1	0.088235	0.051282	0.8	0.611111	0.220339	0.314815
chr1	136789548	136789568	chr1	136789554	136789556	1	0.064516	0.035714	0.888889	0.674419	0.230769	0.382353
chr12	76087029	76087186	chr12	76087097	76087099	1	0.060976	0.019231	0.666667	0.505747	0.168539	0.279661
chr1	75492660	75493052	chr1	75492857	75492859	1	0.071429	0	0.72093	0.552632	0.195652	0.215686
chr11	114781198	114781286	chr11	114781253	114781255	1	0.121212	0	0.934783	0.754386	0.28	0.345455
chr12	105030916	105031030	chr12	105031028	105031030	1	0.057692	0	0.5	0.391304	0.129032	0.181818
chr6	148355267	148355428	chr6	148355314	148355316	1	0.076923	0	0.745098	0.583333	0.2	0.25
chr4	46634159	46634248	chr4	46634246	46634248	1	0.060606	0	0.56	0.428571	0.16	0.2
chr9	70203687	70203801	chr9	70203709	70203711	1	0.065574	0	0.603175	0.457143	0.178082	0.209091
chr1	159585413	159585472	chr1	159585462	159585464	1	0.125	0.033333	0.790698	0.634146	0.22807	0.294118
chr8	84923896	84924078	chr8	84923915	84923917	1	0.114754	0.076923	0.84507	0.694444	0.236364	0.301587
chr10	117478183	117478359	chr10	117478348	117478350	1	0	0	0.272727	0.192308	0.074074	0.095238
chr11	51644030	51644204	chr11	51644132	51644134	1	0	0	0.553191	0.40625	0.145455	0.175439
chr19	11868979	11869056	chr19	11869034	11869036	1	0	0	0.426471	0.315789	0.111111	0.142857
chr13	62858052	62858247	chr13	62858186	62858188	1	0.02439	0	0.659091	0.492537	0.169492	0.227273
chr10	79639855	79640070	chr10	79639871	79639873	1	0.03125	0	0.6875	0.492063	0.233333	0.237288
chr15	76205869	76206157	chr15	76206100	76206102	1	0.035088	0.045455	0.768116	0.545455	0.245614	0.253521
chr17	36870086	36870290	chr17	36870183	36870185	1	0.032787	0	0.544554	0.412698	0.166667	0.177215
chr8	71461588	71461685	chr8	71461624	71461626	1	0.039216	0	0.672414	0.489796	0.191489	0.214286
chr7	15957473	15957604	chr7	15957591	15957593	1	0.025	0.016949	0.888889	0.692308	0.28	0.285714
chr1	189786752	189786882	chr1	189786872	189786874	1	0.055556	0	0.75	0.5	0.205882	0.25
chr7	24433058	24433237	chr7	24433221	24433223	1	0.035714	0	0.705128	0.473684	0.15625	0.225
chr2	165363733	165363774	chr2	165363772	165363774	1	0.038462	0	0.6875	0.5	0.189189	0.181818
chr19	5328024	5328192	chr19	5328049	5328051	1	0.025	0	0.68254	0.456522	0.195652	0.186441
chr8	104146149	104146299	chr8	104146297	104146299	1	0.019231	0.022727	0.666667	0.448276	0.166667	0.189189
chr1	38210546	38210665	chr1	38210643	38210645	1	0.051948	0	0.526316	0.4	0.172131	0.123188
chr11	102460625	102460693	chr11	102460691	102460693	1	0.048387	0	0.5	0.395833	0.145161	0.118644
chr17	8260762	8261030	chr17	8260989	8260991	1	0.057143	0	0.455882	0.355556	0.140625	0.12
chr12	71317732	71318487	chr12	71317992	71317994	1	0.065574	0.043478	0.894737	0.684211	0.307692	0.195652
chr11	105165919	105166019	chr11	105166017	105166019	1	0.047619	0.038462	0.8	0.657895	0.277778	0.173077
chr3	95240683	95240927	chr3	95240887	95240889	1	0.041667	0.021739	0.607843	0.5	0.203704	0.148936
chr1	153353920	153353952	chr1	153353950	153353952	1	0.088608	0	0.76087	0.647059	0.273973	0.193548
chr16	36199376	36199479	chr16	36199467	36199469	1	0.032787	0	0.325	0.292683	0.096774	0.074627
chr18	56594563	56594641	chr18	56594632	56594634	1	0.036585	0.018519	0.5	0.44186	0.164557	0.119658
chr2	29879583	29879686	chr2	29879654	29879656	1	0.046154	0	0.590164	0.533333	0.214286	0.148148
chr4	130200676	130200864	chr4	130200746	130200748	1	0.046154	0	0.487805	0.448276	0.171429	0.116279
chr14	57542373	57542645	chr14	57542618	57542620	1	0.046512	0	0.655172	0.568182	0.220588	0.181818
chr2	168231637	168231930	chr2	168231881	168231883	1	0.0375	0	0.72093	0.602151	0.223881	0.202899
chr11	76696052	76696275	chr11	76696144	76696146	1	0.0125	0	0.76087	0.615385	0.205882	0.238636
chr11	43520017	43520163	chr11	43520161	43520163	1	0	0	0.351351	0.292683	0.093023	0.107143
chr13	72897898	72897972	chr13	72897970	72897972	1	0	0	0.736842	0.625	0.2	0.233333
chr15	101541825	101541893	chr15	101541855	101541857	1	0	0	0.462963	0.371429	0.134615	0.155556
chr2	91928641	91928733	chr2	91928689	91928691	1	0	0	0.75	0.630435	0.214286	0.189655
chr19	7197583	7197671	chr19	7197669	7197671	1	0.033898	0.021739	0.944444	0.741935	0.236364	0.255319
chr9	108106254	108106540	chr9	108106274	108106276	1	0.020833	0	0.6	0.478261	0.171429	0.159091
chr1	166238543	166238938	chr1	166238772	166238774	1	0.060606	0	0.921569	0.729167	0.214286	0.265306
chr17	46522122	46522226	chr17	46522224	46522226	1	0.040816	0	0.690141	0.55814	0.146667	0.169014
chr11	50604578	50604737	chr11	50604600	50604602	1	0.065217	0	0.901961	0.755556	0.222222	0.232877
chr5	109234813	109234974	chr5	109234833	109234835	1	0.035714	0	0.638298	0.541667	0.155556	0.153846
chr6	113600519	113600660	chr6	113600652	113600654	1	0.023256	0	0.328571	0.28	0.090909	0.088235
chr11	96776650	96776717	chr11	96776691	96776693	1	0.017857	0	0.263889	0.234375	0.071429	0.088608
chr15	79800896	79800977	chr15	79800975	79800977	1	0.035714	0	0.638889	0.541667	0.16129	0.203704
chr7	15971773	15972185	chr7	15972119	15972121	1	0.081633	0	0.852941	0.767442	0.189655	0.265625
chr11	98003004	98003326	chr11	98003149	98003151	1	0	0	0.510204	0.447761	0.175	0.1875
chr4	107683545	107683920	chr4	107683853	107683855	1	0.027027	0	0.83871	0.724138	0.292683	0.301887
chr11	105164822	105165293	chr11	105165020	105165022	1	0.038462	0	0.779661	0.672131	0.25974	0.25
chr16	3689559	3689898	chr16	3689875	3689877	1	0.042254	0	0.857143	0.75	0.269841	0.284211
chr11	105164822	105165293	chr11	105165084	105165086	1	0.035714	0	0.901639	0.815385	0.256098	0.304878
chr13	38195373	38195564	chr13	38195480	38195482	1	0.025641	0	0.924242	0.846154	0.288462	0.328767
chr4	134357496	134357815	chr4	134357710	134357712	1	0.019231	0	0.773585	0.678571	0.229167	0.266667
chr7	62351365	62351402	chr7	62351377	62351379	1	0.014925	0	0.469388	0.409091	0.15	0.164179
chr17	46522122	46522226	chr17	46522164	46522166	1	0.025974	0.015385	0.391892	0.338235	0.119048	0.142857
chr7	24994376	24994661	chr7	24994405	24994407	1	0.05	0.033333	0.827586	0.676471	0.255814	0.309524
chr15	76934222	76934325	chr15	76934301	76934303	1	0.014085	0	0.793651	0.792208	0.274725	0.258824
chr15	79828576	79828995	chr15	79828829	79828831	1	0	0	0.529412	0.514286	0.192308	0.160714
chr15	99471596	99471802	chr15	99471719	99471721	1	0	0	0.473684	0.4375	0.157895	0.159091
chr15	76934222	76934325	chr15	76934252	76934254	1	0	0.017857	0.825397	0.74026	0.21978	0.258824
chr9	44505877	44506213	chr9	44505903	44505905	1	0	0	0.171875	0.163265	0.046512	0.050847
chr17	56410024	56410098	chr17	56410045	56410047	1	0.013889	0	0.326087	0.303797	0.098901	0.097826
chr7	89739856	89739956	chr7	89739948	89739950	1	0.021739	0	0.795455	0.744186	0.240741	0.220588
chr7	19005824	19006060	chr7	19005834	19005836	1	0.040816	0	0.754098	0.710526	0.2	0.229167
chr15	78820789	78820927	chr15	78820914	78820916	1	0.09375	0	0.588235	0.507692	0.15	0.1875
chr15	97246276	97246354	chr15	97246301	97246303	1	0.089552	0	0.663043	0.620253	0.182692	0.211538
chr19	7421281	7421489	chr19	7421454	7421456	1	0.083333	0	0.52	0.48	0.155556	0.159091
chr12	72829826	72830057	chr12	72830002	72830004	1	0.045455	0	0.346154	0.311111	0.089286	0.1
chr9	119562467	119562603	chr9	119562601	119562603	1	0.076923	0	0.638298	0.5625	0.162162	0.181818
chr2	106920226	106920692	chr2	106920573	106920575	1	0.088235	0.021277	0.673913	0.634615	0.196078	0.235955
chr4	146942016	146942149	chr4	146942033	146942035	1	0.105263	0.033333	0.696203	0.62	0.141026	0.216667
chr11	51644030	51644204	chr11	51644101	51644103	1	0.078431	0	0.652778	0.62069	0.25	0.244898
chr10	88350635	88350673	chr10	88350671	88350673	1	0.1	0	0.75	0.675	0.272727	0.259259
chr2	25425047	25425573	chr2	25425330	25425332	1	0.095238	0	0.738095	0.680851	0.245614	0.25
chr7	44551585	44552384	chr7	44551759	44551761	1	0.054545	0	0.333333	0.32	0.114286	0.108108
chr13	65259150	65259454	chr13	65259334	65259336	1	0.057143	0	0.407407	0.350877	0.12069	0.145455
chr7	4994316	4994661	chr7	4994597	4994599	1	0.078431	0	0.709677	0.603774	0.233333	0.236842
chr9	110413258	110413507	chr9	110413309	110413311	1	0.090909	0.034483	0.846154	0.727273	0.255814	0.27451
chr5	74126374	74126486	chr5	74126413	74126415	1	0.15	0	0.6	0.542857	0.214286	0.176471
chr7	25134797	25134951	chr7	25134887	25134889	1	0.12	0	0.576471	0.516129	0.181818	0.186047
chr10	90729791	90729865	chr10	90729863	90729865	1	0.125	0.052632	0.852941	0.631579	0.311111	0.236364
chr19	5394332	5394477	chr19	5394441	5394443	1	0.071429	0.038462	0.686869	0.52381	0.23913	0.196429
chr11	105164822	105165293	chr11	105165108	105165110	1	0.160714	0.041667	0.918033	0.769231	0.333333	0.304878
chr5	121873751	121873806	chr5	121873765	121873767	1	0.108108	0.045455	0.724138	0.595745	0.245614	0.206897
chr12	102389956	102390074	chr12	102389996	102389998	1	0.117647	0.027027	0.884615	0.647059	0.363636	0.209302
chr14	57542373	57542645	chr14	57542495	57542497	1	0.06383	0	0.794118	0.633333	0.34	0.231707
chr4	129584920	129585020	chr4	129584938	129584940	1	0.074627	0.017241	0.636364	0.478261	0.260274	0.197917
chr10	117045242	117045534	chr10	117045349	117045351	1	0.037736	0.03125	0.525	0.4	0.228916	0.147059
chr16	4418730	4418769	chr16	4418749	4418751	1	0.042857	0.064103	0.618182	0.472973	0.285714	0.147727
chr18	80169754	80169801	chr18	80169774	80169776	1	0.034483	0.016393	0.3	0.247191	0.12	0.077586
chrX	93988705	93988840	chrX	93988757	93988759	1	0.074074	0.090909	0.777778	0.65	0.32	0.222222
chr11	87616903	87617263	chr11	87617239	87617241	1	0	0.052632	0.88	0.642857	0.317073	0.270833
chr17	31644764	31644794	chr17	31644792	31644794	1	0	0.02439	0.894737	0.666667	0.315789	0.277778
chr17	35060450	35060504	chr17	35060476	35060478	1	0	0.037037	0.75	0.571429	0.272727	0.2
chr18	37685953	37686246	chr18	37686173	37686175	1	0	0	0.714286	0.555556	0.241379	0.179487
chr4	136291140	136291229	chr4	136291227	136291229	1	0	0	0.816327	0.64	0.270833	0.193548
chr12	20312513	20312797	chr12	20312543	20312545	1	0	0.009174	0.306122	0.236486	0.128378	0.10596
chr11	31965849	31966053	chr11	31966051	31966053	1	0	0	0.464286	0.390244	0.2	0.16
chr5	73071338	73071382	chr5	73071370	73071372	1	0	0	0.483871	0.4	0.205882	0.15493
chr11	119210800	119210884	chr11	119210805	119210807	1	0.015873	0	0.716418	0.542373	0.298507	0.2125
chr17	46501740	46501872	chr17	46501815	46501817	1	0	0	0.644444	0.5	0.26087	0.166667
chr3	33610515	33610720	chr3	33610697	33610699	1	0	0	0.408163	0.326531	0.177215	0.115385
chr15	85507732	85507817	chr15	85507794	85507796	1	0	0	0.608696	0.5	0.287671	0.186667
chr7	13007292	13007673	chr7	13007668	13007670	1	0	0	0.529412	0.409091	0.26087	0.170213
chr10	67766145	67766255	chr10	67766226	67766228	1	0.025641	0	0.37931	0.291667	0.142857	0.128713
chr4	152283949	152283985	chr4	152283957	152283959	1	0.02381	0	0.388889	0.294118	0.152542	0.135802
chr3	144399685	144399703	chr3	144399695	144399697	1	0.018182	0	0.604167	0.482759	0.227273	0.225806
chr6	93678399	93678761	chr6	93678749	93678751	1	0.043478	0	0.923077	0.75	0.388889	0.348837
chr6	90309523	90309753	chr6	90309525	90309527	1	0	0	0.714286	0.578947	0.25	0.236842
chr7	34753140	34753476	chr7	34753221	34753223	1	0.025	0	0.716981	0.584906	0.265306	0.235294
chr2	168570821	168571444	chr2	168571159	168571161	1	0.042553	0.029851	0.666667	0.564516	0.275362	0.240964
chr8	71562513	71562587	chr8	71562558	71562560	1	0.029412	0.030303	0.482759	0.375	0.183673	0.155556
chr8	126476684	126476754	chr8	126476729	126476731	1	0.031746	0.03125	0.761905	0.627451	0.292308	0.242424
chr11	69035806	69035842	chr11	69035840	69035842	1	0	0.046512	0.6875	0.535714	0.263158	0.152542
chr18	76145801	76146050	chr18	76145912	76145914	1	0	0.0625	0.603774	0.515152	0.230769	0.108696
chr16	10170395	10170484	chr16	10170420	10170422	1	0.051282	0.102564	0.872727	0.707317	0.44186	0.145833
chr2	91115783	91115817	chr2	91115807	91115809	1	0	0.105263	0.782609	0.59375	0.34375	0.146341
chr10	82954420	82954596	chr10	82954565	82954567	1	0	0	0.807692	0.685714	0.4	0.196429
chr5	30173196	30173274	chr5	30173272	30173274	1	0	0	0.25	0.222222	0.12766	0.060976
chr11	61212475	61212514	chr11	61212484	61212486	1	0	0	0.421053	0.378378	0.2	0.098039
chr7	73377396	73377678	chr7	73377461	73377463	1	0	0	0.246154	0.222222	0.115942	0.05814
chr8	71461588	71461685	chr8	71461674	71461676	1	0	0	0.888889	0.763158	0.369565	0.217391
chr11	59177439	59177473	chr11	59177458	59177460	1	0.020408	0.035714	0.580645	0.5	0.257143	0.145833
chr4	126077375	126077460	chr4	126077452	126077454	1	0.020408	0.036364	0.469388	0.404762	0.215686	0.093333
chr9	44107745	44107935	chr9	44107919	44107921	1	0.04	0.022727	0.644444	0.555556	0.33871	0.136364
chr3	108433501	108433699	chr3	108433681	108433683	1	0	0	0.48	0.4	0.282051	0.090909
chr7	25000907	25000946	chr7	25000924	25000926	1	0	0	0.478261	0.384615	0.276596	0.121951
chr14	19180489	19180792	chr14	19180723	19180725	1	0.038462	0	0.682927	0.481481	0.280702	0.197183
chr2	168262813	168262935	chr2	168262851	168262853	1	0	0	0.83871	0.592593	0.347826	0.2
chr4	134731727	134731736	chr4	134731734	134731736	1	0.043478	0	0.789474	0.592593	0.34375	0.148936
chr8	11437949	11438124	chr8	11438040	11438042	1	0.027778	0	0.439024	0.325581	0.184615	0.102041
chr14	51989173	51989656	chr14	51989295	51989297	1	0	0	0.514286	0.352941	0.25	0.139535
chrX	101697593	101697617	chrX	101697602	101697604	1	0	0	0.625	0.448276	0.32	0.125
chr10	110931088	110931151	chr10	110931114	110931116	1	0	0.078947	0.461538	0.377778	0.192308	0.102041
chr10	117478183	117478359	chr10	117478297	117478299	1	0.014925	0.132353	0.666667	0.556962	0.276596	0.17
chr16	94535023	94535117	chr16	94535115	94535117	1	0	0.117647	0.8125	0.666667	0.357143	0.233333
chr2	164392816	164392898	chr2	164392896	164392898	1	0	0.142857	0.864865	0.727273	0.361111	0.263158
chr10	18526884	18527154	chr10	18527152	18527154	1	0.032258	0.125	0.703704	0.585366	0.269231	0.223684
chr5	24482390	24482588	chr5	24482579	24482581	1	0	0.066667	0.444444	0.346154	0.159091	0.121951
chr5	15506915	15506958	chr5	15506956	15506958	1	0.101695	0.169811	0.758621	0.556962	0.319588	0.263736
chr3	89150346	89150450	chr3	89150425	89150427	1	0.045455	0.195122	0.818182	0.646154	0.341176	0.257576
chr7	141459580	141459740	chr7	141459738	141459740	1	0.043478	0.217391	0.967742	0.761905	0.433333	0.321429
chr17	10441916	10441942	chr17	10441940	10441942	1	0.04	0.151515	0.686275	0.5	0.2	0.166667
chr2	155754271	155754444	chr2	155754327	155754329	1	0	0.130435	0.595238	0.490196	0.184211	0.135593
chr4	152548053	152548183	chr4	152548118	152548120	1	0.029412	0.2	0.791667	0.647059	0.210526	0.209302
chr12	20312513	20312797	chr12	20312795	20312797	1	0.052632	0.068182	0.647059	0.534884	0.16	0.196078
chr19	4153265	4153431	chr19	4153364	4153366	1	0.064935	0.066667	0.789474	0.622449	0.188679	0.2125
chr17	56512124	56512464	chr17	56512430	56512432	1	0.04878	0.043478	0.8	0.675	0.215686	0.23913
chr17	33586061	33586173	chr17	33586158	33586160	1	0.054545	0.088889	0.47619	0.404762	0.141026	0.164557
chr5	124761086	124761351	chr5	124761249	124761251	1	0.067797	0.1	0.631579	0.54321	0.166667	0.2125
chr1	75601593	75601656	chr1	75601654	75601656	1	0.047619	0.088889	0.537037	0.464286	0.113636	0.166667
chr9	44108320	44108594	chr9	44108324	44108326	1	0.032787	0.090909	0.59375	0.509434	0.126761	0.177778
chr3	40708818	40709111	chr3	40708852	40708854	1	0.081081	0.125	0.894737	0.771429	0.23913	0.25
chr6	148355267	148355428	chr6	148355426	148355428	1	0.075	0.136364	0.793103	0.641509	0.194444	0.223881
chr14	61275438	61275546	chr14	61275527	61275529	1	0.065217	0.054054	0.518519	0.380952	0.126316	0.136364
chr7	28986917	28987157	chr7	28986939	28986941	1	0.088889	0.070175	0.55102	0.434783	0.15	0.178571
chr18	37296597	37296818	chr18	37296816	37296818	1	0	0.066667	0.647059	0.612903	0.178571	0.146341
chr2	167104731	167105062	chr2	167104871	167104873	1	0.018868	0.073171	0.508197	0.455882	0.136986	0.105263
chr11	78483068	78483319	chr11	78483299	78483301	1	0.071429	0.090909	0.666667	0.652174	0.171429	0.175
chr6	135104913	135104950	chr6	135104939	135104941	1	0.0625	0.1	0.794118	0.736842	0.190476	0.2
chr10	88459625	88459991	chr10	88459671	88459673	1	0.065574	0.065217	0.825581	0.744186	0.2	0.230769
chr5	121852639	121853011	chr5	121852903	121852905	1	0.025	0.066667	0.826923	0.761905	0.254545	0.246377
chr8	120632124	120632216	chr8	120632182	120632184	1	0.030769	0.051282	0.62	0.566667	0.177215	0.166667
chr11	49634727	49634825	chr11	49634792	49634794	1	0.0125	0.061224	0.38806	0.351852	0.096386	0.125
chr8	119632951	119633233	chr8	119633220	119633222	1	0	0.080645	0.567568	0.52459	0.159091	0.186047
chr10	22578890	22578985	chr10	22578983	22578985	1	0	0.136364	0.645161	0.555556	0.153846	0.183673
chr13	22005129	22005321	chr13	22005188	22005190	1	0.025	0.1	0.522388	0.46	0.12963	0.142857
chr8	95318641	95318711	chr8	95318709	95318711	1	0.041667	0.176471	0.816327	0.708333	0.190476	0.18
chr6	85076283	85076570	chr6	85076457	85076459	1	0.034483	0.133333	0.716418	0.648649	0.216216	0.197531
chr9	114761881	114762015	chr9	114761983	114761985	1	0.022222	0.12963	0.701493	0.672131	0.206897	0.178082
chr16	30236989	30237023	chr16	30237021	30237023	1	0.072727	0.130435	0.508197	0.5	0.166667	0.170213
chr18	34349768	34349838	chr18	34349830	34349832	1	0.045455	0.09434	0.371795	0.327273	0.121622	0.115942
chr17	36870086	36870290	chr17	36870207	36870209	1	0.04918	0.142857	0.623762	0.555556	0.193548	0.202532
chr7	44551585	44552384	chr7	44552372	44552374	1	0.09434	0.179487	0.833333	0.763158	0.259259	0.3
chr12	91686506	91686535	chr12	91686520	91686522	1	0.05	0.116279	0.514286	0.434783	0.166667	0.196078
chr4	131844169	131844299	chr4	131844195	131844197	1	0.068182	0.15625	0.740741	0.655172	0.255814	0.319149
chr7	102113541	102113781	chr7	102113566	102113568	1	0.078431	0.196429	0.785714	0.711111	0.267606	0.324675
chr17	25223010	25223056	chr17	25223031	25223033	1	0	0.095238	0.403101	0.35	0.16	0.12766
chr8	121753501	121753713	chr8	121753552	121753554	1	0	0.142857	0.621622	0.591837	0.25	0.176991
chr15	80372191	80372344	chr15	80372303	80372305	1	0.021739	0.2	0.885714	0.865385	0.290323	0.328571
chr4	152548053	152548183	chr4	152548136	152548138	1	0.021277	0.181818	0.753247	0.714286	0.253731	0.258065
chr8	123787592	123787710	chr8	123787708	123787710	1	0.032258	0.142857	0.8	0.75	0.27907	0.288889
chr5	124761086	124761351	chr5	124761323	124761325	1	0.016949	0.133333	0.631579	0.6	0.222222	0.1875
chrX	120365036	120365276	chrX	120365141	120365143	1	0.043478	0.192308	0.916667	0.925	0.342105	0.314815
chr11	82508737	82508925	chr11	82508765	82508767	1	0.071429	0.056338	0.422222	0.333333	0.157407	0.119565
chr13	73035009	73035097	chr13	73035059	73035061	1	0.071429	0.088235	0.557522	0.448718	0.22093	0.162162
chr15	79828576	79828995	chr15	79828604	79828606	1	0.074074	0.083333	0.490909	0.40625	0.166667	0.111111
chr17	28076030	28076184	chr17	28076100	28076102	1	0.103448	0.089286	0.633333	0.44	0.235294	0.140845
chr4	131844169	131844299	chr4	131844217	131844219	1	0.116883	0.086957	0.555556	0.387097	0.213333	0.166667
chr4	146942550	146942619	chr4	146942582	146942584	1	0.2	0.157895	0.875	0.64	0.333333	0.227273
chr11	115393976	115394122	chr11	115394101	115394103	1	0.033333	0.023256	0.387097	0.232143	0.111111	0.09589
chr5	115362763	115362784	chr5	115362782	115362784	1	0.0625	0.054054	0.588235	0.380952	0.2	0.1875
chr19	59133274	59133479	chr19	59133461	59133463	1	0.081081	0.017857	0.590909	0.39726	0.141176	0.160714
chr11	105164822	105165293	chr11	105165092	105165094	1	0.089286	0.0625	0.606557	0.384615	0.158537	0.146341
chr8	95318641	95318711	chr8	95318662	95318664	1	0.098039	0.081081	0.694444	0.448276	0.140625	0.183333
chr1	154799263	154799598	chr1	154799474	154799476	1	0.169492	0.069767	0.777778	0.738462	0.377778	0.301887
chr13	37543035	37543139	chr13	37543137	37543139	1	0.205128	0.073171	0.892857	0.837838	0.463415	0.339623
chr4	107683545	107683920	chr4	107683735	107683737	1	0.193548	0.086957	0.816327	0.8125	0.416667	0.333333
chr19	4153265	4153431	chr19	4153382	4153384	1	0.170732	0.047619	0.839286	0.830189	0.44186	0.345455
chr10	81000282	81000343	chr10	81000312	81000314	1	0.166667	0.064516	0.857143	0.78125	0.403846	0.295455
chr11	117608561	117608690	chr11	117608609	117608611	1	0.105263	0.022727	0.514563	0.480769	0.231884	0.1875
chr13	55508071	55508423	chr13	55508255	55508257	1	0.131579	0.04918	0.853659	0.8	0.375	0.310811
chr14	77582439	77582574	chr14	77582514	77582516	1	0.151515	0.0625	0.825	0.785714	0.392157	0.245283
chr4	62619773	62619783	chr4	62619781	62619783	1	0.133333	0.090909	0.647059	0.615385	0.307692	0.208333
chr6	127250010	127250138	chr6	127250136	127250138	1	0.135135	0.071429	0.647059	0.586207	0.285714	0.22449
chr1	154799263	154799598	chr1	154799467	154799469	1	0.118644	0.069767	0.75	0.630769	0.355556	0.245283
chr10	117478183	117478359	chr10	117478263	117478265	1	0.119403	0.073529	0.679012	0.594937	0.333333	0.222222
chr11	95019935	95020134	chr11	95020085	95020087	1	0.064516	0.035714	0.290323	0.230769	0.131579	0.096774
chr2	103557145	103557206	chr2	103557150	103557152	1	0.191176	0.122449	0.797101	0.666667	0.35	0.269841
chr2	153290393	153290553	chr2	153290469	153290471	1	0.153846	0.101695	0.673077	0.568421	0.287129	0.232759
chr5	128781957	128782109	chr5	128782080	128782082	1	0.132075	0.0625	0.666667	0.553846	0.279412	0.244186
chr6	113600212	113600278	chr6	113600249	113600251	1	0.105263	0.075	0.58427	0.5	0.26	0.222222
chr10	95680829	95680866	chr10	95680852	95680854	1	0.212121	0.086957	0.75	0.660377	0.285714	0.264706
chr19	5589181	5589210	chr19	5589208	5589210	1	0.211538	0.093023	0.847826	0.695652	0.326923	0.31
chr7	6977080	6977526	chr7	6977331	6977333	1	0.206349	0.048387	0.90625	0.730159	0.384615	0.318182
chr5	135249518	135249843	chr5	135249627	135249629	1	0.220339	0.051724	0.862069	0.714286	0.346939	0.338983
chr7	136871765	136871810	chr7	136871770	136871772	1	0.229167	0.068966	0.866667	0.764706	0.365854	0.326531
chr10	78273760	78273866	chr10	78273766	78273768	1	0.166667	0.053571	0.607143	0.631579	0.314286	0.178571
chr2	168231637	168231930	chr2	168231853	168231855	1	0.176471	0.055556	0.670588	0.66129	0.313725	0.183673
chr5	149279628	149279814	chr5	149279680	149279682	1	0.132075	0.020833	0.630769	0.626866	0.3	0.152941
chr2	84741090	84741180	chr2	84741146	84741148	1	0.145455	0.02381	0.545455	0.52	0.301587	0.166667
chr4	107683545	107683920	chr4	107683772	107683774	1	0.257143	0	0.945946	0.894737	0.466667	0.311111
chr19	59133274	59133479	chr19	59133434	59133436	1	0.148649	0.053571	0.602273	0.507246	0.267442	0.165138
chr11	77107885	77107976	chr11	77107974	77107976	1	0.205882	0.076923	0.73913	0.666667	0.309524	0.176471
chr19	40349932	40350055	chr19	40350053	40350055	1	0.230769	0.065217	0.75	0.653846	0.302326	0.196078
chr7	144677925	144677947	chr7	144677931	144677933	1	0.16129	0.051282	0.555556	0.517241	0.25	0.166667
chr9	46352497	46352681	chr9	46352676	46352678	1	0.131579	0	0.474576	0.423077	0.212121	0.111111
chr1	190384692	190384731	chr1	190384713	190384715	1	0.15625	0.041096	0.787879	0.564103	0.229508	0.235849
chr13	112652310	112652445	chr13	112652402	112652404	1	0.12766	0.047619	0.580645	0.44	0.166667	0.204082
chr11	116105991	116106220	chr11	116106110	116106112	1	0.15	0.027027	0.546875	0.44898	0.160714	0.176471
chrX	105152218	105152276	chrX	105152261	105152263	1	0.173913	0	0.692308	0.52	0.212121	0.222222
chr16	31275126	31275189	chr16	31275164	31275166	1	0.097561	0	0.514286	0.433962	0.132075	0.1875
chr18	37691188	37691391	chr18	37691291	37691293	1	0.136364	0	0.632911	0.5	0.152941	0.224806
chr10	79973178	79973234	chr10	79973214	79973216	1	0.096774	0	0.52459	0.409091	0.159091	0.184211
chr7	16885861	16886259	chr7	16885920	16885922	1	0.081081	0	0.416667	0.326923	0.12	0.125
chr11	61671587	61671846	chr11	61671712	61671714	1	0.139535	0	0.65	0.538462	0.261905	0.28125
chr4	136290666	136290992	chr4	136290956	136290958	1	0.108108	0	0.609756	0.481481	0.243902	0.246575
chr19	41088596	41088614	chr19	41088608	41088610	1	0.097561	0	0.470588	0.362069	0.16	0.202703
chr19	59133274	59133479	chr19	59133477	59133479	1	0.119403	0.03125	0.611111	0.482759	0.214286	0.227723
chr8	70745283	70745441	chr8	70745408	70745410	1	0.076923	0.035714	0.454545	0.366667	0.164706	0.17284
chr2	164507280	164507386	chr2	164507348	164507350	1	0.196078	0.030303	0.901961	0.755102	0.3	0.395062
chr8	119615185	119615554	chr8	119615220	119615222	1	0.12766	0.025641	0.6	0.508772	0.186441	0.231884
chr17	29381399	29381576	chr17	29381495	29381497	1	0.047619	0	0.21978	0.190476	0.074766	0.08547
chr2	172980001	172980202	chr2	172980128	172980130	1	0.155556	0	0.72	0.603448	0.265306	0.262295
chr17	63937869	63938014	chr17	63937985	63937987	1	0.130435	0	0.617647	0.489362	0.22449	0.202899
chr7	24433058	24433237	chr7	24433077	24433079	1	0.111111	0	0.541667	0.434783	0.181818	0.180328
chr8	121273707	121273973	chr8	121273803	121273805	1	0.155172	0	0.823529	0.681818	0.321429	0.26
chr14	67309048	67309225	chr14	67309053	67309055	1	0.130435	0	0.705882	0.631579	0.304348	0.238095
chr9	31566671	31566902	chr9	31566691	31566693	1	0.142857	0.02439	0.767442	0.652174	0.322581	0.291667
chr10	60721711	60721812	chr10	60721722	60721724	1	0.111111	0	0.612245	0.451613	0.246377	0.179775
chr9	73095374	73095529	chr9	73095387	73095389	1	0.166667	0	0.860465	0.578947	0.314815	0.246377
chr5	140612444	140612556	chr5	140612453	140612455	1	0.107143	0	0.46	0.323077	0.152542	0.097087
chr9	44107745	44107935	chr9	44107924	44107926	1	0.14	0	0.6	0.472222	0.225806	0.151515
chr11	105164822	105165293	chr11	105164960	105164962	1	0.217391	0.125	0.794118	0.56	0.25	0.285714
chr5	121828306	121828455	chr5	121828453	121828455	1	0.136364	0.066667	0.588235	0.333333	0.214286	0.205128
chr10	81420349	81420576	chr10	81420501	81420503	1	0.272727	0.1	0.783333	0.592593	0.321429	0.328358
chr15	76205869	76206157	chr15	76205909	76205911	1	0.230769	0.1	0.724138	0.509804	0.322581	0.309091
chr1	189582071	189582384	chr1	189582226	189582228	1	0.181818	0.103448	0.65	0.510204	0.296875	0.257576
chr4	140220912	140221125	chr4	140221020	140221022	1	0.2	0.097561	0.630435	0.478261	0.276923	0.257143
chr8	3482535	3482800	chr8	3482720	3482722	1	0.212121	0.08	0.736111	0.58	0.342105	0.3125
chr8	84084531	84084724	chr8	84084585	84084587	1	0.138889	0.0625	0.522727	0.381579	0.230769	0.214286
chr1	190384692	190384731	chr1	190384701	190384703	1	0.145833	0.09589	0.681818	0.474359	0.295082	0.235849
chr3	46921389	46921490	chr3	46921390	46921392	1	0.15625	0.116667	0.73913	0.518519	0.333333	0.263158
chr19	59133274	59133479	chr19	59133410	59133412	1	0.121622	0.089286	0.568182	0.402985	0.232558	0.212963
chr2	180527814	180527923	chr2	180527827	180527829	1	0.129412	0.109375	0.584906	0.4375	0.278481	0.278351
chr3	89187099	89187514	chr3	89187273	89187275	1	0.075472	0.052632	0.48	0.36	0.205128	0.206349
chr6	124717261	124717396	chr6	124717334	124717336	1	0.15625	0.125	0.947368	0.75	0.44186	0.447761
chr7	73377396	73377678	chr7	73377555	73377557	1	0.136364	0.068966	0.650794	0.5	0.307692	0.267327
chr1	38210546	38210665	chr1	38210578	38210580	1	0.106667	0.092105	0.54386	0.391304	0.172131	0.262774
chr15	90951210	90951319	chr15	90951287	90951289	1	0.111111	0.087719	0.702128	0.47541	0.183333	0.353659
chr12	55574450	55574536	chr12	55574534	55574536	1	0.133333	0.066667	0.65	0.5	0.191176	0.272727
chr2	34671176	34671339	chr2	34671267	34671269	1	0.115942	0.089552	0.790323	0.614035	0.246154	0.316456
chr3	96520555	96520684	chr3	96520682	96520684	1	0.111111	0.055556	0.682927	0.5125	0.243243	0.308824
chr9	77084019	77084239	chr9	77084150	77084152	1	0.12	0.081081	0.954545	0.672414	0.289474	0.380952
chr5	116444475	116444683	chr5	116444679	116444681	1	0.096774	0.0625	0.563636	0.4	0.121951	0.2
chr9	14382116	14382136	chr9	14382126	14382128	1	0.097222	0.1	0.6	0.432432	0.135593	0.235294
chr11	84915506	84915525	chr11	84915523	84915525	1	0.231405	0.145455	0.894231	0.885246	0.484615	0.55102
chr11	120944150	120944209	chr11	120944207	120944209	1	0.15625	0.125	0.726027	0.733333	0.382979	0.433333
chr1	161746485	161746702	chr1	161746654	161746656	1	0.204545	0.12	0.914634	0.902778	0.438356	0.524752
chr17	37164799	37164894	chr17	37164865	37164867	1	0.164384	0.111111	0.68	0.692308	0.341463	0.377358
chr18	27726381	27726389	chr18	27726387	27726389	1	0.186047	0.125	0.803279	0.809524	0.4	0.442623
chr18	58218598	58218613	chr18	58218602	58218604	1	0.176471	0.12766	0.879518	0.885714	0.423729	0.460317
chr10	80952663	80953006	chr10	80952914	80952916	1	0.137931	0.114286	0.826087	0.809524	0.377049	0.479452
chr10	117045242	117045534	chr10	117045402	117045404	1	0.115385	0.090909	0.65	0.644444	0.301205	0.402985
chr2	25447305	25447421	chr2	25447387	25447389	1	0.114754	0.138889	0.822222	0.818182	0.363636	0.511628
chr11	82911722	82911836	chr11	82911823	82911825	1	0.166667	0.128205	0.787879	0.843137	0.388889	0.466667
chr11	118507792	118507869	chr11	118507826	118507828	1	0.189655	0.142857	0.784091	0.850746	0.385965	0.5
chr11	102659622	102659891	chr11	102659758	102659760	1	0.176471	0.136364	0.878378	0.907895	0.442857	0.56701
chr17	29241516	29241576	chr17	29241562	29241564	1	0.142857	0.088889	0.597561	0.619048	0.290909	0.384615
chr3	112124084	112124162	chr3	112124155	112124157	1	0.166667	0.103448	0.722222	0.746835	0.342466	0.486842
chr2	165116182	165116527	chr2	165116377	165116379	1	0.138889	0.121212	0.733333	0.780488	0.388889	0.511628
chr4	134357496	134357815	chr4	134357803	134357805	1	0.129032	0.142857	0.8	0.848485	0.40678	0.507246
chr8	22792895	22792975	chr8	22792915	22792917	1	0.096154	0.085714	0.625	0.666667	0.329412	0.406977
chr10	78034432	78034569	chr10	78034452	78034454	1	0.176471	0.162162	0.866667	0.830508	0.333333	0.44
chr12	81731992	81732202	chr12	81732068	81732070	1	0.169492	0.175	0.848101	0.777778	0.340426	0.410959
chr10	117045242	117045534	chr10	117045445	117045447	1	0.086957	0.081081	0.41791	0.403846	0.181818	0.239437
chr18	77254521	77254738	chr18	77254594	77254596	1	0.171875	0.147059	0.787879	0.767442	0.347222	0.430769
chr10	18526884	18527154	chr10	18527142	18527144	1	0.094118	0.078947	0.468085	0.452055	0.197368	0.244186
chr11	115980000	115980062	chr11	115980030	115980032	1	0.189655	0.153846	0.924731	0.923077	0.392857	0.5
chr7	46099812	46099913	chr7	46099902	46099904	1	0.152174	0.142857	0.729167	0.716981	0.326923	0.375
chr9	85823654	85823726	chr9	85823674	85823676	1	0.176471	0.130435	0.778947	0.8125	0.338462	0.424658
chr15	91710033	91710188	chr15	91710151	91710153	1	0.09434	0.107143	0.577778	0.541667	0.246575	0.318182
chr5	38320322	38320501	chr5	38320356	38320358	1	0.115789	0.176471	0.795455	0.797101	0.365854	0.439394
chr16	94549860	94549977	chr16	94549892	94549894	1	0.156863	0.145833	0.661017	0.642857	0.308642	0.397727
chr2	119332097	119332346	chr2	119332171	119332173	1	0.22807	0.142857	0.789474	0.766667	0.354839	0.481013
chr2	165192005	165192353	chr2	165192351	165192353	1	0.209302	0.121951	0.783784	0.77551	0.358974	0.464286
chr17	8260762	8261030	chr17	8260903	8260905	1	0.25641	0.181818	0.897959	0.903226	0.37037	0.542373
chr6	126738399	126738526	chr6	126738407	126738409	1	0.243243	0.166667	0.876923	0.923077	0.347222	0.539683
chr10	98166890	98166950	chr10	98166914	98166916	1	0.108108	0.181818	0.809524	0.871795	0.351351	0.529412
chr16	91514679	91514805	chr16	91514793	91514795	1	0.121951	0.180556	0.782609	0.814815	0.322581	0.494505
chr17	24657027	24657160	chr17	24657098	24657100	1	0.127907	0.178571	0.721519	0.779412	0.314286	0.456311
chr17	46651501	46651745	chr17	46651502	46651504	1	0.125	0.16	0.7	0.769231	0.341463	0.454545
chr4	134545552	134545684	chr4	134545636	134545638	1	0.108696	0.184211	0.775862	0.813953	0.377778	0.482143
chr2	73437339	73437610	chr2	73437447	73437449	1	0.117647	0.173913	0.583333	0.652174	0.275862	0.37931
chr10	111156526	111156593	chr10	111156591	111156593	1	0.157895	0.153846	0.657895	0.785714	0.30303	0.475
chr19	5660775	5661034	chr19	5660857	5660859	1	0.147541	0.178571	0.648649	0.75	0.272727	0.473684
chr4	19766673	19767064	chr4	19766860	19766862	1	0.116279	0.190476	0.727273	0.847458	0.30303	0.514706
chr4	152548053	152548183	chr4	152548138	152548140	1	0.12766	0.176471	0.688312	0.82	0.338235	0.492063
chr15	99471596	99471802	chr15	99471620	99471622	1	0.130435	0.134146	0.717949	0.791667	0.295775	0.474138
chr8	119441681	119441827	chr8	119441799	119441801	1	0.115942	0.111111	0.511628	0.558559	0.205882	0.357143
chr12	20312513	20312797	chr12	20312722	20312724	1	0.136364	0.105882	0.467532	0.511111	0.232558	0.280612
chr10	80842408	80842751	chr10	80842425	80842427	1	0.183333	0.196721	0.72973	0.776316	0.333333	0.417722
chr5	124090193	124090351	chr5	124090321	124090323	1	0.153846	0.178571	0.7	0.761194	0.325301	0.418919
chr18	74268951	74268987	chr18	74268985	74268987	1	0.163934	0.157143	0.604167	0.692308	0.265306	0.383721
chr10	121267166	121267302	chr10	121267281	121267283	1	0.138462	0.244444	0.759036	0.826087	0.41791	0.409091
chr10	111156526	111156593	chr10	111156530	111156532	1	0.120482	0.175	0.6125	0.709091	0.305556	0.352941
chr13	65703793	65703919	chr13	65703917	65703919	1	0.179775	0.222222	0.721519	0.836364	0.391304	0.431818
chr19	5660775	5661034	chr19	5660925	5660927	1	0.148936	0.177778	0.632653	0.72093	0.333333	0.357143
chr14	34194362	34194532	chr14	34194416	34194418	1	0.190476	0.235294	0.875	0.893617	0.469388	0.446429
chr3	138654795	138654889	chr3	138654887	138654889	1	0.206897	0.258065	0.888889	0.956522	0.444444	0.47619
chr5	34499431	34499529	chr5	34499462	34499464	1	0.090909	0.111111	0.412698	0.435294	0.202703	0.210526
chr11	105164822	105165293	chr11	105164840	105164842	1	0.19403	0.185185	0.792453	0.862745	0.410959	0.413043
chr8	22258908	22259138	chr8	22258940	22258942	1	0.15873	0.186047	0.827586	0.893617	0.431818	0.449275
chr13	72897898	72897972	chr13	72897914	72897916	1	0.152174	0.238095	0.723404	0.8	0.339286	0.423729
chr14	33955139	33955438	chr14	33955328	33955330	1	0.16	0.269231	0.744681	0.820513	0.38	0.440678
chr10	128372000	128372094	chr10	128372023	128372025	1	0.158537	0.292308	0.857143	0.882353	0.349057	0.471545
chr14	55157286	55157324	chr14	55157307	55157309	1	0.122449	0.181818	0.543478	0.55102	0.230769	0.287356
chr9	38833677	38833773	chr9	38833757	38833759	1	0.122807	0.173077	0.519231	0.541667	0.241935	0.297872
chr11	97501908	97501941	chr11	97501939	97501941	1	0.125	0.242424	0.793103	0.761905	0.390244	0.435897
chr5	106816042	106816176	chr5	106816085	106816087	1	0.109756	0.22	0.644068	0.647059	0.328947	0.368421
chr2	73437339	73437610	chr2	73437461	73437463	1	0.044444	0.105263	0.323529	0.333333	0.166667	0.196078
chr19	57330290	57330436	chr19	57330331	57330333	1	0.142857	0.263158	0.813953	0.805195	0.385965	0.507692
chr8	84923896	84924078	chr8	84923942	84923944	1	0.135135	0.3	0.818182	0.789474	0.365854	0.444444
chr10	60780244	60780359	chr10	60780346	60780348	1	0.072727	0.119048	0.613636	0.714286	0.405063	0.344828
chr15	102160548	102160777	chr15	102160650	102160652	1	0.045455	0.1	0.462963	0.560976	0.342857	0.27451
chr1	191985475	191985563	chr1	191985558	191985560	1	0.025641	0.08	0.418182	0.491228	0.304348	0.263158
chr2	174284194	174284271	chr2	174284213	174284215	1	0.018868	0.081081	0.481481	0.567568	0.338235	0.298507
chr11	70608555	70608692	chr11	70608657	70608659	1	0.047619	0.145833	0.692308	0.789474	0.45098	0.428571
chr5	140889066	140889171	chr5	140889149	140889151	1	0.039216	0.157895	0.7125	0.833333	0.455882	0.469027
chr6	39118889	39119070	chr6	39118988	39118990	1	0.039216	0.108696	0.469388	0.56	0.294118	0.298701
chr11	121386319	121386448	chr11	121386395	121386397	1	0.097222	0.156863	0.732673	0.794118	0.371795	0.402439
chr12	83781770	83782027	chr12	83781944	83781946	1	0.111111	0.136364	0.679245	0.779661	0.367647	0.410714
chr16	29556412	29556478	chr16	29556454	29556456	1	0.105263	0.15	0.638554	0.716981	0.363636	0.370968
chr13	53394312	53394402	chr13	53394355	53394357	1	0.097561	0.108696	0.745763	0.818182	0.45	0.4375
chr10	61676315	61676404	chr10	61676367	61676369	1	0.109375	0.114286	0.66129	0.788732	0.40678	0.396552
chr2	6090190	6090377	chr2	6090370	6090372	1	0.125	0.15	0.842105	0.95122	0.488889	0.484848
chr2	154677307	154677473	chr2	154677325	154677327	1	0.050505	0.096154	0.457831	0.539683	0.273585	0.264957
chr1	16169801	16169922	chr1	16169913	16169915	1	0.095238	0.129032	0.62963	0.77193	0.392157	0.456522
chr7	36771556	36771791	chr7	36771684	36771686	1	0.101449	0.177419	0.722892	0.865672	0.416667	0.5
chr4	43984114	43984217	chr4	43984215	43984217	1	0.130435	0.166667	0.75	0.893617	0.5	0.510204
chr5	139647990	139648146	chr5	139648012	139648014	1	0.055556	0.125	0.461538	0.55	0.315068	0.313725
chr10	97693801	97694033	chr10	97693948	97693950	1	0.183673	0.172414	0.8	0.862069	0.428571	0.47619
chr19	23502266	23502433	chr19	23502431	23502433	1	0.176471	0.162162	0.736842	0.790698	0.45098	0.447368
chr15	98256873	98257047	chr15	98257025	98257027	1	0.176471	0.148148	0.733333	0.822581	0.433333	0.445783
chr7	98846362	98846511	chr7	98846502	98846504	1	0.183673	0.157143	0.772727	0.85	0.45614	0.461538
chr16	89954773	89954940	chr16	89954915	89954917	1	0.152941	0.153846	0.575	0.671053	0.353448	0.377049
chr17	15369039	15369107	chr17	15369061	15369063	1	0.173077	0.2	0.757143	0.857143	0.453125	0.507042
chr5	75933752	75933849	chr5	75933847	75933849	1	0.12	0.121951	0.5	0.555556	0.3	0.342857
chr2	167104731	167105062	chr2	167105046	167105048	1	0.170213	0.21875	0.789474	0.914894	0.487179	0.568627
chr12	86456397	86456492	chr12	86456490	86456492	1	0.125	0.176471	0.758621	0.825	0.483871	0.416667
chr2	59843169	59843335	chr2	59843267	59843269	1	0.125	0.147059	0.68	0.755102	0.421053	0.404255
chr10	117208284	117208329	chr10	117208327	117208329	1	0.152174	0.151515	0.836735	0.863636	0.5	0.461538
chr4	147187696	147187929	chr4	147187799	147187801	1	0.096591	0.15	0.716049	0.746725	0.422018	0.402913
chr1	153345983	153346122	chr1	153346101	153346103	1	0.113636	0.096774	0.558824	0.635135	0.368421	0.362069
chr2	163151153	163151292	chr2	163151250	163151252	1	0.142857	0.148148	0.79798	0.854545	0.490909	0.5
chr7	19396270	19396329	chr7	19396327	19396329	1	0.142857	0.111111	0.685185	0.741935	0.454545	0.405405
chr11	59953036	59953186	chr11	59953184	59953186	1	0.075472	0.114286	0.534884	0.576271	0.340909	0.353846
chr5	38319956	38320184	chr5	38319997	38319999	1	0.071429	0.088889	0.397059	0.426667	0.241379	0.267327
chr2	168893892	168894281	chr2	168894266	168894268	1	0.105263	0.15625	0.71875	0.765625	0.403509	0.462963
chr5	24445972	24446090	chr5	24446076	24446078	1	0.117647	0.151515	0.769231	0.8	0.446154	0.486111
chr16	21203843	21204185	chr16	21203953	21203955	1	0.097561	0.13253	0.733333	0.769231	0.451327	0.453488
chr3	142688090	142688171	chr3	142688095	142688097	1	0.108108	0.137255	0.774648	0.777778	0.472973	0.484375
chr5	124608455	124608579	chr5	124608507	124608509	1	0.071429	0.126984	0.673469	0.653061	0.408451	0.410959
chr10	6349469	6349779	chr10	6349604	6349606	1	0.16	0.26087	0.927711	0.966667	0.571429	0.573034
chr5	110378894	110379195	chr5	110378965	110378967	1	0.09375	0.162791	0.542857	0.605263	0.347826	0.357143
chr2	165116182	165116527	chr2	165116211	165116213	1	0.133333	0.193548	0.797468	0.878049	0.535714	0.5
chr1	161746485	161746702	chr1	161746643	161746645	1	0.159091	0.18	0.719512	0.763889	0.438356	0.376238
chr2	122611949	122612086	chr2	122611950	122611952	1	0.21875	0.263158	0.9	0.954545	0.545455	0.521739
chr8	69777240	69777336	chr8	69777309	69777311	1	0.113402	0.098039	0.491525	0.504	0.308943	0.27907
chr7	126829182	126829364	chr7	126829362	126829364	1	0.152174	0.214286	0.862069	0.862069	0.519231	0.489362
chrX	73242745	73242778	chrX	73242776	73242778	1	0.153846	0.181818	0.75	0.769231	0.46875	0.416667
chr10	103661526	103661577	chr10	103661575	103661577	1	0.115385	0.142857	0.827586	0.791667	0.410256	0.446429
chr10	66958298	66958387	chr10	66958324	66958326	1	0.09375	0.156863	0.657143	0.619718	0.322917	0.344086
chr13	54751999	54752177	chr13	54752035	54752037	1	0.090909	0.117647	0.555556	0.537037	0.274194	0.3
chr14	78038402	78038441	chr14	78038417	78038419	1	0.169811	0.190476	0.916667	0.894737	0.475	0.493333
chr2	28518732	28518904	chr2	28518754	28518756	1	0.083333	0.1	0.577778	0.526316	0.3	0.322034
chrY	2095178	2095208	chrY	2095193	2095195	1	0.107692	0.12	0.602941	0.555556	0.320988	0.336957
chr10	80313218	80313766	chr10	80313466	80313468	1	0.121951	0.114286	0.730159	0.697674	0.346939	0.351852
chr11	77107885	77107976	chr11	77107888	77107890	1	0.133333	0.153846	0.822222	0.76	0.390625	0.394737
chr15	91752107	91752272	chr15	91752232	91752234	1	0.076923	0.092593	0.540541	0.46875	0.262295	0.243478
chr5	147042572	147042801	chr5	147042702	147042704	1	0.098039	0.12963	0.72093	0.641509	0.320755	0.338028
chr10	63416387	63416644	chr10	63416532	63416534	1	0.082353	0.12963	0.563636	0.528846	0.283582	0.268041
chr4	107686127	107686201	chr4	107686148	107686150	1	0.104167	0.189189	0.9	0.837209	0.469697	0.425926
chr2	59843169	59843335	chr2	59843236	59843238	1	0.096386	0.142857	0.771084	0.753623	0.385542	0.365854
chr7	102113541	102113781	chr7	102113545	102113547	1	0.098039	0.178571	0.809524	0.8	0.408451	0.394737
chr12	33375493	33375583	chr12	33375509	33375511	1	0.071429	0.151515	0.627451	0.594203	0.304348	0.265823
chr8	8620261	8620451	chr8	8620313	8620315	1	0.085106	0.157895	0.782609	0.72	0.358974	0.333333
chr10	68350935	68350968	chr10	68350949	68350951	1	0.12766	0.103448	1	0.883721	0.511628	0.526316
chr12	110319927	110320160	chr12	110319989	110319991	1	0.122449	0.116279	0.831461	0.754717	0.436364	0.4
chr1	166238543	166238938	chr1	166238730	166238732	1	0.075	0.111111	0.929577	0.896552	0.488372	0.487179
chr15	82170770	82170881	chr15	82170879	82170881	1	0.078947	0.1	0.912281	0.882353	0.458333	0.5
chr17	46651501	46651745	chr17	46651582	46651584	1	0.085714	0.129032	0.818182	0.777778	0.476744	0.434426
chr9	106885070	106885524	chr9	106885390	106885392	1	0.06	0.088235	0.565789	0.54386	0.313953	0.308824
chr7	102113541	102113781	chr7	102113563	102113565	1	0.078431	0.125	0.833333	0.777778	0.43662	0.428571
chr5	139973144	139973467	chr5	139973192	139973194	1	0.081633	0.111111	0.714286	0.689655	0.388889	0.333333
chr5	149002736	149002826	chr5	149002783	149002785	1	0.103448	0.119048	0.724638	0.734694	0.396825	0.367089
chr19	5052928	5053102	chr19	5053016	5053018	1	0.08	0.08	0.780488	0.714286	0.375	0.395349
chr3	33610515	33610720	chr3	33610593	33610595	1	0.044444	0.054545	0.4375	0.40678	0.191781	0.216667
chr6	124995025	124995131	chr6	124995032	124995034	1	0.098765	0.131579	0.842105	0.840909	0.416667	0.415385
chr4	146475317	146475463	chr4	146475432	146475434	1	0.059406	0.085366	0.674419	0.637255	0.316667	0.311258
chr9	78167669	78167801	chr9	78167766	78167768	1	0.107527	0.121212	0.885714	0.833333	0.419753	0.409836
chr14	70522142	70522259	chr14	70522257	70522259	1	0.08	0.195652	0.902439	0.868852	0.555556	0.507937
chr12	84062458	84062656	chr12	84062617	84062619	1	0.134328	0.186047	0.898551	0.9	0.567164	0.5
chr2	49363585	49363794	chr2	49363625	49363627	1	0.088235	0.142857	0.638298	0.612245	0.378378	0.340909
chr8	8711584	8711613	chr8	8711586	8711588	1	0.08	0.125	0.62069	0.6	0.355556	0.324324
chr17	66379500	66379807	chr17	66379750	66379752	1	0.163636	0.243243	0.931034	0.916667	0.607843	0.5
chr8	101107481	101107872	chr8	101107682	101107684	1	0.151515	0.25	0.964286	0.916667	0.607143	0.525
chr7	16885861	16886259	chr7	16886039	16886041	1	0.068966	0.166667	0.616667	0.611111	0.404762	0.339286
chr2	38708348	38708477	chr2	38708475	38708477	1	0.088235	0.125	0.692308	0.62069	0.416667	0.35
chr4	150101601	150101760	chr4	150101618	150101620	1	0.137255	0.196429	0.9375	0.842105	0.590164	0.511628
chr7	126438656	126438748	chr7	126438680	126438682	1	0.093023	0.222222	0.933333	0.8	0.580645	0.5
chr10	11555737	11555771	chr10	11555741	11555743	1	0.073171	0.209302	0.894737	0.886792	0.490566	0.487805
chr2	103819440	103819598	chr2	103819554	103819556	1	0.078431	0.225806	0.829787	0.815385	0.473684	0.492537
chr8	117110024	117110265	chr8	117110156	117110158	1	0.09375	0.179487	0.78481	0.78125	0.438202	0.461538
chr6	53182211	53182399	chr6	53182298	53182300	1	0.1	0.238095	0.806452	0.848485	0.472727	0.466667
chr14	54643988	54644235	chr14	54644143	54644145	1	0.047619	0.140351	0.853333	0.853659	0.512821	0.52
chr8	70331282	70331511	chr8	70331471	70331473	1	0.028571	0.16	0.78125	0.80303	0.482759	0.480519
chr15	99594990	99595100	chr15	99595055	99595057	1	0.061224	0.152174	0.833333	0.833333	0.487179	0.480769
chr9	108105349	108105435	chr9	108105396	108105398	1	0.032258	0.083333	0.47619	0.466667	0.264706	0.277778
chr9	44509095	44509256	chr9	44509190	44509192	1	0.036364	0.16	0.815789	0.820896	0.454545	0.46875
chr14	30430079	30430243	chr14	30430099	30430101	1	0.016667	0.130435	0.627451	0.576923	0.232877	0.344828
chr14	47073947	47074105	chr14	47074041	47074043	1	0.040816	0.117647	0.566667	0.526316	0.21875	0.245614
chr13	53118710	53118871	chr13	53118869	53118871	1	0.045455	0.171429	0.933333	0.885714	0.333333	0.441176
chr17	53804242	53804336	chr17	53804301	53804303	1	0.04	0.186047	0.929825	0.869565	0.308824	0.43662
chr10	80314279	80314518	chr10	80314419	80314421	1	0	0.131579	0.55102	0.538462	0.191176	0.280899
chr7	43675287	43675550	chr7	43675302	43675304	1	0	0.217391	0.95	0.92	0.358209	0.465116
chr4	99405024	99405194	chr4	99405098	99405100	1	0.037736	0.173077	0.637931	0.627451	0.224719	0.315789
chr10	81332911	81333143	chr10	81333050	81333052	1	0	0.0625	0.619048	0.578947	0.225806	0.3
chr3	79066722	79066852	chr3	79066803	79066805	1	0	0.142857	0.883117	0.777778	0.348837	0.407407
chr17	56877441	56877564	chr17	56877543	56877545	1	0.032258	0.138889	0.818182	0.8125	0.319149	0.328125
chr2	25425047	25425573	chr2	25425483	25425485	1	0.033333	0.130435	0.695652	0.702703	0.307692	0.291667
chr17	46651501	46651745	chr17	46651528	46651530	1	0.028169	0.096774	0.815789	0.809524	0.344828	0.346774
chr10	68350935	68350968	chr10	68350939	68350941	1	0.021277	0.103448	1	0.930233	0.418605	0.438596
chr4	134357496	134357815	chr4	134357720	134357722	1	0.031746	0.075472	0.636364	0.595238	0.280488	0.27
chr5	140889972	140890122	chr5	140890018	140890020	1	0.030303	0.071429	0.609375	0.568966	0.247312	0.26
chr10	80312758	80312815	chr10	80312792	80312794	1	0.090909	0.192308	0.730769	0.714286	0.272727	0.413793
chr2	62441035	62441062	chr2	62441052	62441054	1	0.071429	0.133333	0.563636	0.5625	0.230769	0.333333
chr13	112652310	112652445	chr13	112652431	112652433	1	0.097561	0.222222	0.909091	0.857143	0.368421	0.433333
chr2	163151153	163151292	chr2	163151239	163151241	1	0.119048	0.222222	0.878788	0.867925	0.377358	0.442857
chr10	117403084	117403146	chr10	117403109	117403111	1	0.039216	0.111111	0.641791	0.666667	0.285714	0.322581
chr11	103339996	103340185	chr11	103340088	103340090	1	0.055556	0.095238	0.615385	0.648148	0.245902	0.338235
chr4	130200676	130200864	chr4	130200769	130200771	1	0.033333	0.064516	0.418182	0.428571	0.166667	0.214286
chr7	3628841	3628908	chr7	3628873	3628875	1	0.075472	0.130435	0.802817	0.827586	0.309524	0.373134
chr16	40666320	40666435	chr16	40666342	40666344	1	0.039216	0.087719	0.558824	0.534483	0.226415	0.287671
chr2	168231637	168231930	chr2	168231674	168231676	1	0.075	0.172414	0.867925	0.842105	0.363636	0.447368
chr10	81420349	81420576	chr10	81420569	81420571	1	0.090909	0.1	0.619718	0.658537	0.253012	0.316667
chr12	71317732	71318487	chr12	71318096	71318098	1	0.076923	0.125	0.707692	0.777778	0.325	0.346154
chr15	76934222	76934325	chr15	76934306	76934308	1	0.098592	0.142857	0.714286	0.792208	0.318681	0.341176
chr10	80311883	80312230	chr10	80311897	80311899	1	0.1	0.142857	0.738095	0.787879	0.333333	0.377358
chr2	168893892	168894281	chr2	168894279	168894281	1	0.128205	0.166667	0.869565	0.921053	0.380952	0.416667
chr14	56402619	56402900	chr14	56402813	56402815	1	0.1	0.169811	0.741379	0.819672	0.305882	0.373333
chr6	53182211	53182399	chr6	53182397	53182399	1	0.090909	0.176471	0.871795	1	0.378378	0.456522
chr5	103972486	103972596	chr5	103972555	103972557	1	0.054545	0.111111	0.532468	0.58	0.239437	0.293103
chr17	25206439	25206510	chr17	25206508	25206510	1	0.133333	0.166667	0.75	0.842105	0.333333	0.428571
chr7	135398437	135398551	chr7	135398480	135398482	1	0.130435	0.189189	0.773196	0.847059	0.35	0.412698
chr5	145218405	145218697	chr5	145218460	145218462	1	0.121212	0.178571	0.85	0.954545	0.35	0.486486
chr5	150517736	150517760	chr5	150517758	150517760	1	0.057143	0.176471	0.76087	0.827586	0.3	0.367347
chr8	121784949	121785040	chr8	121784987	121784989	1	0.083333	0.16	0.653846	0.761905	0.238095	0.351351
chr16	91514679	91514805	chr16	91514787	91514789	1	0.02439	0.111111	0.782609	0.814815	0.258065	0.461538
chr2	25425047	25425573	chr2	25425239	25425241	1	0.03125	0.078947	0.52381	0.53125	0.181818	0.301075
chr2	168570821	168571444	chr2	168571171	168571173	1	0.050633	0.105263	0.672414	0.736842	0.276923	0.411111
chr11	48821398	48821548	chr11	48821511	48821513	1	0.035714	0.145833	0.864865	0.901961	0.259259	0.43662
chr8	61549717	61550063	chr8	61549853	61549855	1	0.04878	0.108108	0.606061	0.611111	0.205128	0.306452
chr3	95240683	95240927	chr3	95240809	95240811	1	0.021739	0.086957	0.568627	0.625	0.240741	0.297872
chr5	122763761	122764208	chr5	122764206	122764208	1	0	0.058824	0.525	0.576923	0.206897	0.272727
chr7	19586374	19586498	chr7	19586442	19586444	1	0.04878	0.066667	0.705882	0.78	0.288462	0.360656
chr7	45360403	45360538	chr7	45360525	45360527	1	0.039216	0.060606	0.576471	0.622222	0.224138	0.269231
chr6	17840480	17840857	chr6	17840683	17840685	1	0.035088	0.088889	0.861111	0.891892	0.322034	0.453125
chr7	16885861	16886259	chr7	16885914	16885916	1	0.027027	0.028571	0.297297	0.313725	0.102041	0.160714
chr11	3353267	3353558	chr11	3353397	3353399	1	0	0.103448	0.351351	0.382353	0.179487	0.16
chr19	5052928	5053102	chr19	5052963	5052965	1	0	0.166667	0.633333	0.697674	0.290323	0.294118
chr10	39563775	39563958	chr10	39563889	39563891	1	0.020408	0.130435	0.560976	0.584906	0.293333	0.25
chr19	12247708	12247772	chr19	12247761	12247763	1	0.054054	0.192308	0.888889	0.934783	0.48	0.431818
chr13	12680098	12680146	chr13	12680131	12680133	1	0.066667	0.195122	0.71134	0.762712	0.345455	0.321429
chr17	31636072	31636149	chr17	31636112	31636114	1	0.034483	0.105263	0.461538	0.512195	0.229508	0.21875
chr2	37451700	37451823	chr2	37451710	37451712	1	0.041958	0.128571	0.591549	0.62069	0.283019	0.263636
chr10	81281230	81281336	chr10	81281334	81281336	1	0.033333	0.2	0.6875	0.773585	0.456522	0.356164
chr11	115608450	115608586	chr11	115608555	115608557	1	0.039216	0.193548	0.704225	0.779221	0.432099	0.342105
chr11	105164822	105165293	chr11	105165131	105165133	1	0.045455	0.181818	0.660377	0.756098	0.428571	0.291667
chr4	127312383	127312446	chr4	127312419	127312421	1	0	0.179487	0.76	0.861111	0.5	0.367347
chr11	104495183	104495350	chr11	104495324	104495326	1	0.086207	0.166667	0.594595	0.676056	0.348485	0.306122
chr8	121753501	121753713	chr8	121753646	121753648	1	0.045455	0.119048	0.432432	0.5	0.269231	0.212389
chr7	109727604	109727839	chr7	109727837	109727839	1	0.071429	0.15	0.708333	0.8	0.434783	0.344828
chr12	85476139	85476329	chr12	85476199	85476201	1	0.042553	0.157895	0.459459	0.508197	0.217391	0.243902
chr4	135997467	135997580	chr4	135997513	135997515	1	0.033333	0.263158	0.776119	0.867925	0.410256	0.42623
chr9	98864394	98864663	chr9	98864605	98864607	1	0	0.26087	0.644444	0.757895	0.358491	0.356164
chr7	29792920	29793341	chr7	29793166	29793168	1	0.016393	0.103448	0.366197	0.430769	0.212121	0.218182
chr1	189582071	189582384	chr1	189582205	189582207	1	0.121212	0.137931	0.728395	0.897959	0.359375	0.396825
chr17	7773014	7773139	chr17	7773107	7773109	1	0.117647	0.184211	0.769231	0.94	0.369863	0.371795
chr14	51989173	51989656	chr14	51989444	51989446	1	0.114286	0.171429	0.730769	0.826923	0.361111	0.306122
chr15	84632051	84632078	chr15	84632076	84632078	1	0.058824	0.090909	0.3375	0.390805	0.180328	0.160494
chr2	37451700	37451823	chr2	37451729	37451731	1	0.048951	0.071429	0.323944	0.362069	0.179245	0.160377
chr1	189924134	189924349	chr1	189924347	189924349	1	0.083333	0.136364	0.7	0.821429	0.377778	0.340426
chr9	44509395	44509417	chr9	44509415	44509417	1	0.111111	0.146341	0.772727	0.9	0.391304	0.365385
chr12	71533277	71533319	chr12	71533306	71533308	1	0.157895	0.142857	0.706897	0.904762	0.431818	0.346154
chr19	26640392	26640640	chr19	26640511	26640513	1	0.15625	0.125	0.719512	0.888889	0.421053	0.368421
chr5	115482821	115482875	chr5	115482830	115482832	1	0.119048	0.103448	0.725275	0.909091	0.431373	0.391304
chr9	66220523	66220841	chr9	66220653	66220655	1	0.118644	0.145833	0.73913	0.931034	0.451613	0.407407
chr2	32335975	32336295	chr2	32336285	32336287	1	0.138889	0.076923	0.630769	0.716418	0.375	0.298851
chr5	124761086	124761351	chr5	124761238	124761240	1	0.115385	0.1	0.55	0.642857	0.333333	0.272727
chr11	105164822	105165293	chr11	105165244	105165246	1	0.090909	0.0625	0.666667	0.740741	0.377778	0.346154
chr4	106658238	106658313	chr4	106658242	106658244	1	0.109375	0.116279	0.767442	0.888889	0.444444	0.392857
chr19	53299334	53299394	chr19	53299370	53299372	1	0.043478	0.045455	0.440678	0.511111	0.245283	0.25
chr11	87617475	87617761	chr11	87617513	87617515	1	0.076923	0.1	0.733333	0.822222	0.403846	0.35
chr17	46501740	46501872	chr17	46501829	46501831	1	0.071429	0.086957	0.688889	0.75	0.375	0.292683
chr4	146475317	146475463	chr4	146475441	146475443	1	0.03	0.037037	0.383721	0.425743	0.216667	0.18543
chr5	52368211	52368512	chr5	52368510	52368512	1	0.038462	0.0625	0.532258	0.571429	0.27907	0.263158
chr7	19005824	19006060	chr7	19005878	19005880	1	0.04	0.088235	0.6	0.650794	0.34	0.293103
chr7	45849370	45849548	chr7	45849408	45849410	1	0.071429	0.1	0.690476	0.74359	0.392857	0.352941
chr5	24482390	24482588	chr5	24482423	24482425	1	0.017857	0.128205	0.6	0.745455	0.291667	0.314607
chr15	79828576	79828995	chr15	79828755	79828757	1	0	0.090909	0.578947	0.65625	0.287879	0.284091
chr3	92024697	92024983	chr3	92024944	92024946	1	0	0.106383	0.666667	0.781818	0.363636	0.348485
chr5	122763761	122764208	chr5	122763975	122763977	1	0.027027	0.12	0.714286	0.787879	0.368421	0.347826
chr7	16784307	16784355	chr7	16784311	16784313	1	0.038462	0.09375	0.670588	0.766667	0.333333	0.351351
chr5	142530101	142530177	chr5	142530132	142530134	1	0.025641	0.086207	0.493976	0.595745	0.269231	0.25
chr8	110523095	110523147	chr8	110523110	110523112	1	0.026316	0.111111	0.627451	0.74359	0.347826	0.342857
chr12	76133411	76133468	chr12	76133450	76133452	1	0.083333	0.176471	1	0.869565	0.333333	0.632653
chr15	86194810	86194857	chr15	86194847	86194849	1	0.041667	0.157895	0.894737	0.733333	0.304348	0.580645
chr15	99780870	99781093	chr15	99780908	99780910	1	0	0.105263	0.527027	0.486486	0.175439	0.358974
chr15	82064180	82064349	chr15	82064296	82064298	1	0.035088	0.1	0.608696	0.603175	0.215686	0.402778
chr2	25425047	25425573	chr2	25425304	25425306	1	0.038462	0.090909	0.553571	0.529412	0.1875	0.345133
chr10	117045242	117045534	chr10	117045312	117045314	1	0.025974	0.093023	0.468354	0.39726	0.137931	0.263889
chr11	63964341	63964397	chr11	63964352	63964354	1	0.041667	0.15	0.803922	0.71875	0.25641	0.47619
chr5	103972486	103972596	chr5	103972589	103972591	1	0.026316	0.125	0.603448	0.548387	0.190476	0.363636
chr10	19818805	19818950	chr10	19818932	19818934	1	0.025641	0.066667	0.313953	0.296296	0.087719	0.193548
chr2	61867350	61867514	chr2	61867490	61867492	1	0.090909	0.195122	0.898305	0.857143	0.306452	0.53125
chr9	108114713	108114897	chr9	108114789	108114791	1	0.095238	0.225	0.86	0.818182	0.283582	0.537037
chr11	105164822	105165293	chr11	105165106	105165108	1	0.089286	0.125	0.868852	0.8	0.365854	0.573171
chr2	171542680	171542871	chr2	171542869	171542871	1	0.111111	0.103448	0.961538	0.933333	0.358491	0.645161
chr2	34671176	34671339	chr2	34671276	34671278	1	0.072464	0.104478	0.806452	0.719298	0.261538	0.481013
chrX	101522487	101522724	chrX	101522606	101522608	1	0.119048	0.119048	1	0.896552	0.34375	0.612903
chr8	43307375	43307416	chr8	43307407	43307409	1	0.052632	0.060606	0.507042	0.431818	0.150538	0.303571
chr7	25134797	25134951	chr7	25134810	25134812	1	0.043478	0.045455	0.395833	0.358974	0.126984	0.264706
chr17	7773014	7773139	chr17	7773018	7773020	1	0.08	0.166667	0.764706	0.758621	0.322581	0.585366
chr12	87584001	87584061	chr12	87584003	87584005	1	0.069767	0.115385	0.541667	0.555556	0.242424	0.387097
chr4	134247626	134247944	chr4	134247693	134247695	1	0.061224	0.117647	0.618182	0.603448	0.25641	0.424779
chr10	81190015	81190168	chr10	81190166	81190168	1	0.147059	0.157895	0.772727	0.741935	0.305556	0.545455
chr13	24905973	24906096	chr13	24906094	24906096	1	0.1	0.121212	0.64	0.625	0.25	0.454545
chr9	108106254	108106540	chr9	108106482	108106484	1	0.166667	0.16129	1	0.961538	0.363636	0.671875
chr11	115608450	115608586	chr11	115608521	115608523	1	0.089286	0.166667	0.866667	0.784314	0.369231	0.522727
[truncated: 18,705 more rows]
