# Supplementary material for: Catalytically inactive Dnmt3b rescues mouse embryonic development by accessory and repressive functions
Source: Nat Commun. 2019 Sep 26;10:4374. doi: 10.1038/s41467-019-12355-7 (PMC6763448; doi:10.1038/s41467-019-12355-7)
Supplement: Supplementary file 6 — Supplementary Data 2 [file 41467_2019_12355_MOESM6_ESM.xlsx]

## Sheet: Sheet1
gICR
	Chromosomal position (mm10)	Maternally/Paternally	Dnmt3b+/+ E11.5	Dnmt3b-/- E11.5	Dnmt3b CI/CI E11.5
Mcts2/H13	chr2:152686274-152686927	M						unchanged
Nespas/Gnasxl	chr2:174292903-174299786	M						hypomethylated
Gnas1a	chr2:174327110-174328002	M
Peg10/Sgce	chr6: 4746303-4749370	M
Mest (Peg1)	chr6: 30735840-30739965	M
Peg3/Usp29	chr7: 6727356-6733209	M
Snurf/Snrpn	chr7: 60003140-60005283	M
Inpp5f	chr7: 128688124-128688233	M
Kcnq1ot1	chr7: 143294831-143296101	M
Plagl1	chr10: 13090122-13092339	M
Grb10	chr11: 12023322-12026797	M
Zrsr1/Commd1	chr11: 22971545-22974145	M
Peg13/Trappc9	chr15: 72808788-72811583	M
Slc38a4	chr15: 97054000-97055741	M
Airn/Igf2r	chr17: 12741760-12742949	M
Impact	chr18: 12972847-12974748	M
Rasgrf1	chr9: 89869688-89878981	P
Dlk1-Gtl2	chr12: 109525755-109530399	P
H13	chr2: 152707764-152708164	M
6330408a02Rik	chr7: 13261078-13261561	M
FR085584	chr12: 80168173-80168997	M
AK008011	chr13: 47010810-47010958	M
sICR
Mkrn3	chr7: 62419126-62420854	M
Nesp	chr2:174283509-174287894	P
H19	chr7:142577578-142579325	P
Cdkn1c	chr7:143459335-143461476	P
Gtl2	chr12:109539603-109543039	P
Igf2r	chr17:12769777-12769830	P
Peg12	chr7:62463585-62464133	M
Gtl2-Mirg diffuse DMR	chr12:109544978-109751123	P
Eif2c2 diffuse DMR	chr15:73097359-73179401	P
