# Supplementary material for: Catalytically inactive Dnmt3b rescues mouse embryonic development by accessory and repressive functions
Source: Nat Commun. 2019 Sep 26;10:4374. doi: 10.1038/s41467-019-12355-7 (PMC6763448; doi:10.1038/s41467-019-12355-7)
Supplement: Supplementary file 7 — Supplementary Data 3 [file 41467_2019_12355_MOESM7_ESM.xlsx]

## Sheet: Sheet1
Hierarchical clustering of genes differentially expressed in Dnmt3b -/- and Dnmt3b CI/Ci embryos when compared to Dnmt3b +/+ embryos (FC≥2, p<0.05). Presented are log2(FPKM) values.
GID	null	NAME	GWEIGHT	Dnmt3b -/- #1	Dnmt3b -/- #2	Dnmt3b -/- #3	Dnmt3b +/+ #1	Dnmt3b +/+ #2	Dnmt3b +/+ #3	Dnmt3b CI/CI #2	Dnmt3b CI/CI #3	Dnmt3b CI/CI #1
EWEIGHT				1	1	1	1	1	1	1	1	1
GENE129X	Gm15247	Gm15247	1	2.63729	2.85558	2.92376	0.958222	0.602531	0.638049	0.466509	0.3681	0.460213
GENE180X	Gm15726	Gm15726	1	1.78583	2.17921	2.45286	0.545388	0.850607	0.741735	0.392657	0.567267	0.396346
GENE227X	Greb1	Greb1	1	1.07869	1.58405	1.57082	0.096	0.388909	0.314802	0.243001	0.2629	0.301256
GENE219X	Ddias	Ddias	1	1.24519	1.69911	1.75311	-0.018838	0.317961	0.760524	0.404559	0.3781	0.312422
GENE242X	Gm26894	Gm26894	1	1.38351	1.48563	1.29718	0.389705	0.279887	0.338125	0.002509	0.168313	0.592135
GENE220X	Hoxd12	Hoxd12	1	1.07558	1.95962	1.50683	-0.146855	0.3192	0.778042	0.181315	-0.16345	0.754068
GENE141X	Xlr3b	Xlr3b	1	2.54526	2.49202	2.437	1.3681	0.197425	-0.311378	1.96816	1.11126	1.75162
GENE163X	Stag3	Stag3	1	2.22099	2.33421	2.299	0.767194	0.852465	0.204826	1.80439	1.67721	1.83923
GENE215X	Dnajb3	Dnajb3	1	2.51139	2.1258	1.95298	1.17255	0.882585	0.939636	1.45097	1.52124	1.73074
GENE72X	Hbb-bh1	Hbb-bh1	1	6.82504	8.96914	8.04965	5.52612	4.53917	4.74915	4.648	4.33891	4.74385
GENE175X	Sesn2	Sesn2	1	3.14972	3.27804	3.18446	1.69394	1.66763	1.77238	1.66578	1.8449	1.69487
GENE217X	Fignl2	Fignl2	1	2.70451	2.96587	2.67565	1.4376	1.5794	1.70615	1.60411	1.79408	1.44807
GENE160X	Ccng1	Ccng1	1	3.80737	4.12943	4.16354	2.28409	2.36173	2.41806	2.50496	2.36775	2.69579
GENE173X	Psrc1	Psrc1	1	3.88776	4.27155	4.18843	2.41078	2.68586	2.75947	2.58787	2.62147	2.58211
GENE245X	Pidd1	Pidd1	1	2.51883	2.6711	2.6743	1.31208	1.66197	1.74155	1.49502	1.58682	1.59224
GENE210X	Hsd11b2	Hsd11b2	1	3.03859	3.50006	3.17318	1.94549	1.91418	2.16732	2.18255	2.07932	2.46247
GENE148X	Igdcc3	Igdcc3	1	3.90348	4.26811	4.43133	2.67949	2.13294	2.37558	1.81165	1.93799	1.99759
GENE211X	Dcxr	Dcxr	1	2.28262	2.63455	2.53042	1.30714	1.41922	1.01196	1.00392	1.29582	1.25266
GENE205X	Hist1h2ao	Hist1h2ao	1	3.70696	3.80394	3.96049	2.47585	3.0782	1.76826	2.07819	2.07932	2.48098
GENE194X	Dusp9	Dusp9	1	3.2034	4.04643	3.82478	1.607	2.52385	2.8045	2.76554	2.74363	2.74149
GENE221X	Slc16a3	Slc16a3	1	3.33412	3.21552	3.72073	1.92377	2.22183	2.54329	2.4248	2.30285	2.62082
GENE139X	Hba-x	Hba-x	1	8.5564	10.3955	9.47692	8.27738	7.52178	7.25461	7.4979	7.42216	7.29578
GENE252X	Crabp1	Crabp1	1	6.95844	7.25479	7.08298	6.16028	6.11088	6.01591	6.26706	6.45849	6.54421
GENE187X	Cyr61	Cyr61	1	3.87932	4.31299	4.45776	2.84588	2.83744	2.85242	3.06962	3.17053	3.03629
GENE146X	Erdr1	Erdr1	1	7.38728	7.77419	7.57492	5.79434	5.70895	5.72811	5.54499	5.861	5.63148
GENE228X	Rpl30	Rpl30	1	4.83719	5.11268	5.08866	3.68673	4.03297	3.84684	3.96067	4.05037	3.69236
GENE199X	Hmgn2	Hmgn2	1	5.92596	5.92908	5.90791	4.44815	4.68815	4.65295	4.52869	4.58604	4.66439
GENE247X	Ier2	Ier2	1	4.86259	4.97153	4.83135	3.71135	3.99223	3.84579	3.7604	3.96826	4.09641
GENE236X	Ncapd2	Ncapd2	1	4.99921	4.87172	4.87599	3.56954	3.81936	3.99233	3.69741	3.69365	3.67746
GENE235X	2610318N02Rik	2610318N02Rik	1	4.31331	4.85759	4.61864	3.27198	3.58641	3.61788	3.29901	3.52253	3.49504
GENE238X	Gtse1	Gtse1	1	3.62617	4.04243	3.96917	2.63692	2.87515	2.85513	2.71303	2.82227	2.63369
GENE206X	Phlda3	Phlda3	1	4.47003	4.35475	4.18271	2.85548	3.08817	3.21208	3.19956	3.35179	3.40528
GENE244X	Cdkn1a	Cdkn1a	1	4.28634	4.05611	3.92587	3.03571	3.21034	2.88864	3.20762	3.3019	3.50963
GENE249X	Hmga2	Hmga2	1	5.1693	5.31472	5.19504	3.51984	4.28669	4.59068	4.24403	4.25882	4.5642
GENE232X	Tcf15	Tcf15	1	3.99914	3.24873	2.84744	1.95306	2.68393	2.2069	2.6228	2.75852	3.10104
GENE181X	Fndc3c1	Fndc3c1	1	2.02491	3.071	3.10816	1.06702	1.56136	1.47547	1.34658	1.1477	1.37903
GENE229X	Nr1h5	Nr1h5	1	2.38595	3.22899	3.25705	1.35817	1.92759	2.16594	1.66993	1.53088	1.66067
GENE237X	Frzb	Frzb	1	1.82998	3.04913	2.77112	1.39494	1.62647	1.56298	1.42787	1.44976	1.55595
GENE223X	Crym	Crym	1	1.44805	2.43029	2.70889	0.82878	1.23011	1.24969	1.049	1.08184	0.666578
GENE248X	Lix1	Lix1	1	1.77891	2.57521	2.75811	1.25067	1.33592	1.57886	1.07146	1.35601	0.87697
GENE222X	Acp5	Acp5	1	1.83073	2.85415	2.09227	0.012618	1.3143	1.65288	1.02141	1.35017	1.29751
GENE213X	Shh	Shh	1	2.10062	2.36156	2.07676	0.734873	1.15117	0.975887	0.645918	0.825494	1.30259
GENE218X	Aunip	Aunip	1	2.10658	2.48291	2.00836	0.697675	1.20141	1.07594	0.981186	1.29142	1.33255
GENE239X	Hoxa11	Hoxa11	1	2.12546	2.88462	2.31045	0.699597	1.19946	1.99851	1.28383	1.72148	2.39024
GENE241X	1700006J14Rik	1700006J14Rik	1	2.35584	2.40596	2.29977	0.561021	1.36767	1.73581	1.30486	1.2886	1.76345
GENE243X	Hist1h4i	Hist1h4i	1	1.98775	1.98094	1.67298	0.376234	0.866832	1.16934	1.1613	1.26109	1.62399
GENE1073X	Sox1	Sox1	1	2.85881	2.75432	3.17778	2.66742	2.31338	2.48414	1.37331	2.00156	0.759088
GENE1074X	Tcf7l2	Tcf7l2	1	2.20587	1.70475	2.43257	2.80548	2.94855	2.42205	1.51718	1.82309	1.68575
GENE1077X	Neurog2	Neurog2	1	3.32809	2.8884	3.20202	4.28272	3.92961	4.06575	2.73795	3.39531	2.19364
GENE1076X	Barhl2	Barhl2	1	2.14078	0.212733	1.89511	2.47321	1.54042	1.57594	0.377931	1.05602	0.915956
GENE1078X	Lhx9	Lhx9	1	0.706734	1.01564	0.994487	1.61947	0.751726	0.803911	-0.317659	-0.181076	-0.028278
GENE1081X	Otx2	Otx2	1	2.32742	1.41843	2.54341	2.152	0.992007	1.32514	-0.484572	0.068794	-0.485913
GENE373X	Bhlhe22	Bhlhe22	1	1.1981	0.630017	-0.071928	2.09988	1.69955	1.40733	1.05995	1.6155	1.05615
GENE354X	Bmp2	Bmp2	1	0.728954	1.055	0.698935	1.77261	2.0465	1.88937	1.83394	1.94683	1.623
GENE361X	Srcin1	Srcin1	1	1.86125	0.625845	0.863191	2.69882	2.10971	1.9745	1.68629	1.92643	1.71785
GENE389X	AW047730	AW047730	1	1.81532	0.674631	1.09251	2.77622	2.21919	2.02001	1.89624	2.46887	1.97537
GENE285X	Rusc2	Rusc2	1	2.83899	1.75139	1.71403	3.69699	3.03552	2.77846	3.03424	3.2242	3.08039
GENE305X	Atcay	Atcay	1	2.64951	1.73123	1.62276	3.67202	2.75226	2.70338	2.87599	2.93368	3.03009
GENE349X	Gm16105	Gm16105	1	2.29052	1.48604	1.26665	3.27476	2.54912	2.49975	2.07667	2.69042	2.67733
GENE478X	Crlf2	Crlf2	1	1.82324	1.37641	1.16574	3.03655	2.5609	2.36566	2.13103	2.69015	2.44748
GENE365X	Mdga1	Mdga1	1	1.80905	0.832045	1.15615	2.89258	2.17583	1.98114	2.05522	2.2079	2.15558
GENE442X	Celf5	Celf5	1	2.2385	1.30625	1.3969	3.37554	2.64953	2.41892	2.29487	2.5408	2.41087
GENE346X	Pou6f1	Pou6f1	1	2.0348	1.32017	1.51471	3.04046	2.58777	2.47525	2.38485	2.51341	2.30777
GENE550X	Gm20680	Gm20680	1	2.17394	1.28969	1.71457	3.39007	2.97314	2.79809	2.6083	2.83848	2.32386
GENE292X	Begain	Begain	1	2.0618	1.12959	0.668043	2.76555	2.45504	1.96814	2.29916	2.45133	2.48197
GENE274X	Mmp24	Mmp24	1	1.93867	0.905831	0.697773	2.82511	2.19838	1.65186	2.08173	2.33414	2.34089
GENE326X	Tmem229b	Tmem229b	1	1.8257	0.735799	0.630289	2.62999	2.1006	1.8336	2.0956	2.33649	2.30036
GENE406X	Prkar1b	Prkar1b	1	2.18712	1.32222	1.24826	3.1901	2.69996	2.29539	2.86248	2.92417	2.89993
GENE535X	Sema6b	Sema6b	1	2.43376	1.47507	1.23279	3.46407	3.07668	2.61798	2.90569	3.21705	2.88983
GENE553X	C1qtnf4	C1qtnf4	1	3.15097	1.73856	1.71731	4.15795	3.47604	3.23166	3.49948	3.8106	3.48444
GENE387X	B3gat1	B3gat1	1	1.8497	0.997568	0.940537	3.00553	2.15929	1.86205	2.22907	2.51612	2.34388
GENE612X	Tmem130	Tmem130	1	2.34931	1.10797	1.3107	3.71515	2.81813	2.43733	2.89133	3.03668	2.92742
GENE486X	Ly6h	Ly6h	1	1.98666	1.10591	1.0164	3.08988	2.60935	2.10055	2.34989	2.69973	2.45647
GENE510X	Trim46	Trim46	1	1.88861	1.00266	1.02086	3.06351	2.40001	2.23321	2.30279	2.6778	2.41922
GENE657X	Agap2	Agap2	1	2.58427	1.35492	1.53273	3.89688	3.22979	2.82459	2.93161	3.2865	3.07088
GENE575X	Tmem145	Tmem145	1	2.052	1.19186	0.92587	3.46357	2.59262	2.06025	2.37074	2.75711	2.45253
GENE283X	Actn2	Actn2	1	2.17182	2.76021	2.47915	3.9414	3.51364	2.89007	4.0453	3.60777	3.76929
GENE640X	Ndrg2	Ndrg2	1	1.17317	1.67103	1.74415	3.36769	2.85242	2.63452	3.02819	2.95243	2.98255
GENE384X	Gpm6a	Gpm6a	1	2.73725	2.06276	2.39777	3.97721	3.27781	3.18345	2.97007	3.20629	2.62915
GENE269X	Gm28119	Gm28119	1	3.33579	2.24374	2.63385	3.7665	3.82808	3.87349	3.46757	3.27605	3.52989
GENE263X	Plppr2	Plppr2	1	2.97105	2.30822	2.20742	3.93704	3.46009	3.12486	3.19928	3.4177	3.26706
GENE275X	Thra	Thra	1	4.30123	3.39264	3.37499	5.06985	4.69731	4.4953	4.65255	4.82993	4.91315
GENE328X	Cdk5r1	Cdk5r1	1	3.90462	3.0228	3.06262	4.99527	4.13849	3.99072	4.24905	4.47054	4.37217
GENE457X	Gm12473	Gm12473	1	4.33793	3.3386	3.41833	4.99866	5.153	4.66546	4.48722	4.89189	4.07698
GENE255X	Krt14	Krt14	1	2.84277	2.67414	2.55529	3.63652	3.61187	3.8336	3.63568	3.82044	3.26192
GENE407X	Bcl11b	Bcl11b	1	2.10535	1.77615	1.95142	3.23699	2.90873	3.06191	2.94695	3.13089	2.63434
GENE287X	Bgn	Bgn	1	2.2107	2.25429	2.10513	3.30192	3.34815	2.96422	3.36748	3.36545	3.1373
GENE507X	Cavin1	Cavin1	1	3.00442	2.88956	2.82827	4.20101	4.22284	4.01272	4.31663	4.22148	4.33419
GENE312X	Gsn	Gsn	1	3.07494	2.87273	2.6274	3.82789	4.06398	3.83827	4.09374	3.98861	4.0591
GENE383X	Tpm2	Tpm2	1	3.68866	3.27009	3.03378	4.39385	4.72145	4.2	4.74741	4.73123	4.67911
GENE529X	Islr	Islr	1	3.78723	3.19682	2.98115	4.60731	4.89245	4.36263	4.84051	4.87989	4.73157
GENE372X	Gpr27	Gpr27	1	2.79281	2.24432	2.18069	3.68235	3.54205	3.31359	3.42186	3.73661	3.24051
GENE393X	Gpr153	Gpr153	1	2.48202	1.97437	2.04256	3.42623	3.35525	3.06252	3.22066	3.31222	3.04851
GENE342X	Sfxn3	Sfxn3	1	2.37586	1.64376	1.87454	3.25463	3.0642	2.84129	2.9584	3.04149	3.01378
GENE491X	Pnmal2	Pnmal2	1	3.34103	2.32443	2.33597	4.30183	3.89156	3.65359	3.93263	3.98902	3.94458
GENE347X	Krt15	Krt15	1	2.249	1.87222	1.80866	3.07759	3.27744	2.77238	2.85762	2.88814	2.80079
GENE635X	Ltbp4	Ltbp4	1	2.55899	2.36462	2.23885	3.79456	3.99185	3.6515	3.67573	3.63714	3.59342
GENE495X	Dlk1	Dlk1	1	4.8447	4.7902	4.72658	5.90697	6.23351	5.87924	6.13405	6.04516	6.04759
GENE502X	Col1a1	Col1a1	1	6.2008	5.84472	6.26091	7.50787	7.43491	7.06195	7.61852	7.40099	7.19515
GENE276X	Osr2	Osr2	1	1.59085	1.56686	1.49555	2.4033	2.47224	2.79802	2.47142	2.82968	2.26702
GENE401X	Gm7292	Gm7292	1	1.30486	1.27517	1.78043	2.53995	2.39413	2.79867	2.3289	2.40322	2.38402
GENE376X	Lum	Lum	1	2.24243	2.44583	2.8283	3.55891	3.68277	3.60732	3.82631	3.57399	3.44117
GENE637X	Snhg14	Snhg14	1	0.446959	0.637126	0.741018	0.941101	0.839423	0.889025	0.907026	0.814412	0.792921
GENE600X	Postn	Postn	1	1.86472	1.892	2.58283	3.44337	3.69262	3.45314	4.05416	3.52244	3.42789
GENE277X	Pmepa1	Pmepa1	1	1.68946	1.18237	0.754133	2.39374	2.3242	2.09331	2.16619	2.3057	2.33628
GENE340X	Tshz2	Tshz2	1	2.4062	1.52054	1.14141	2.93699	2.88921	2.73077	3.1114	3.11881	3.32011
GENE355X	Gm26883	Gm26883	1	2.65286	1.80725	1.42781	3.19615	3.16065	3.02046	3.35828	3.364	3.51941
GENE588X	Fibin	Fibin	1	2.93613	1.89326	1.75841	3.67674	3.82942	3.46418	3.98982	4.11266	4.11549
GENE267X	Bicc1	Bicc1	1	1.57632	1.27594	1.10944	2.24672	2.55492	2.20713	2.55338	2.56319	2.56267
GENE395X	Col27a1	Col27a1	1	1.89827	1.22943	1.14413	2.36788	2.72805	2.59639	2.71552	2.71558	2.82159
GENE311X	Gas2	Gas2	1	1.5298	1.02187	0.885408	2.18132	2.28587	2.17692	2.42042	2.48524	2.43155
GENE784X	Col12a1	Col12a1	1	2.24298	1.38268	1.23756	3.44494	3.49908	3.31434	3.67577	3.46168	3.48133
GENE521X	Myod1	Myod1	1	2.93087	1.35237	1.57612	3.37399	3.72173	2.99197	3.71871	3.73073	3.55829
GENE636X	Tnnc2	Tnnc2	1	2.89903	1.40401	1.7877	3.51965	4.01703	3.14525	3.88328	4.01695	3.89446
GENE257X	Pgm5	Pgm5	1	2.54069	2.33775	1.81165	2.95325	3.44648	3.34663	3.38277	3.14001	3.51664
GENE323X	Nrk	Nrk	1	1.78743	1.42183	1.51727	2.46453	2.85802	2.55654	3.00223	2.48674	2.77717
GENE431X	Acta1	Acta1	1	3.93963	3.13596	3.02508	4.65463	4.84046	4.15421	5.11994	5.19266	4.85781
GENE316X	Tnnt1	Tnnt1	1	3.32843	2.26709	2.33528	3.83993	4.01854	3.40733	4.16254	4.09075	4.33762
GENE363X	Col11a1	Col11a1	1	2.61879	2.02177	1.96538	3.30348	3.56337	3.02116	3.57637	3.54078	3.5608
GENE703X	Mylpf	Mylpf	1	3.73249	2.45182	2.64845	4.524	4.9177	4.25454	5.07487	5.06925	4.87927
GENE468X	Nfic	Nfic	1	2.74363	2.24816	2.03532	3.46911	3.74973	3.45853	3.49974	3.533	3.5715
GENE526X	Gdf10	Gdf10	1	3.20495	2.29218	1.9727	3.61125	4.16182	3.73951	3.93792	3.95885	3.90259
GENE487X	Penk	Penk	1	2.38327	2.18103	1.58664	3.23635	3.64547	2.94556	3.42698	3.42963	3.41984
GENE469X	Tgfb3	Tgfb3	1	2.24591	2.09637	1.87453	3.09221	3.50749	3.18541	3.57258	3.46657	3.49754
GENE472X	Tns2	Tns2	1	2.05023	1.94891	1.8202	3.01602	3.3255	3.05145	3.28986	3.27761	3.21769
GENE456X	Col8a2	Col8a2	1	2.83782	2.22474	2.06757	3.67607	3.60342	3.49845	3.82438	3.90458	3.84531
GENE641X	Smoc2	Smoc2	1	2.82432	2.24576	2.00522	3.71628	4.05791	3.71382	4.20813	4.09274	4.09846
GENE811X	Col9a2	Col9a2	1	3.61172	2.86869	2.59644	4.90385	5.11677	4.62559	5.07509	5.20903	5.31489
GENE403X	Kremen2	Kremen2	1	1.71989	1.46309	1.5196	2.60676	2.84183	2.60813	2.65175	2.92981	2.58867
GENE572X	Col6a3	Col6a3	1	2.37266	1.94194	2.17792	3.6186	3.55558	3.36949	3.73734	3.59746	3.48244
GENE265X	Tgfbr2	Tgfbr2	1	1.64472	1.26253	1.23979	2.42043	2.43547	2.35888	2.63867	2.54718	2.59955
GENE428X	Nfia	Nfia	1	1.75686	1.41896	1.32449	2.64325	2.72998	2.59461	2.58706	2.66771	2.55679
GENE587X	Nfib	Nfib	1	2.18946	1.58608	1.60586	3.16693	3.2794	3.1134	3.16646	3.16543	3.1612
GENE752X	Ltbp3	Ltbp3	1	2.76188	2.07248	1.98313	4.02348	4.0939	3.78179	4.03134	4.09569	3.96068
GENE889X	Col6a1	Col6a1	1	3.10306	2.47053	2.37455	4.91	4.82549	4.358	4.91171	4.8535	4.74719
GENE875X	Col6a2	Col6a2	1	2.49426	1.92921	1.78567	4.21806	4.19593	3.82085	4.19049	4.25813	4.07134
GENE378X	Gm16054	Gm16054	1	1.35052	0.85637	0.882737	2.21963	2.2096	1.98732	1.97479	2.0862	2.06728
GENE607X	Inha	Inha	1	2.00421	1.49712	1.30716	3.14081	3.1287	2.7694	2.77416	3.02293	2.81074
GENE394X	Fzd9	Fzd9	1	1.90711	1.28174	1.39782	2.85269	2.77831	2.29098	2.51639	2.70018	2.27976
GENE368X	Lrfn3	Lrfn3	1	1.51954	1.25592	1.21681	2.57238	2.41814	2.25726	2.13725	2.29607	2.16174
GENE648X	Adgrb2	Adgrb2	1	2.60312	1.6257	1.54018	3.69237	3.40921	3.21431	3.086	3.31301	3.1606
GENE723X	Atp9a	Atp9a	1	3.01072	2.21643	2.0463	4.40737	3.99642	3.71872	3.91602	4.07102	3.88912
GENE511X	Emp3	Emp3	1	1.57201	1.62056	1.01889	2.51538	2.78737	2.70599	2.78323	2.68591	2.78256
GENE391X	Aqp1	Aqp1	1	0.975371	1.11568	0.937429	2.23504	2.08449	2.01791	2.0606	2.2485	2.19859
GENE525X	Creb3l1	Creb3l1	1	1.36281	1.42438	1.40753	2.63434	2.88467	2.42708	2.73866	2.82245	2.56331
GENE298X	Adamts15	Adamts15	1	0.945542	0.574414	0.866251	1.82829	1.9311	1.73957	2.09015	1.99283	2.09235
GENE390X	Ctsk	Ctsk	1	1.07451	0.761958	0.932326	2.00839	2.19742	1.87145	2.25044	2.09857	1.89838
GENE471X	AW551984	AW551984	1	1.38152	1.06784	1.23378	2.44538	2.43726	2.39881	2.63488	2.54938	2.28599
GENE591X	Lrrc17	Lrrc17	1	1.48572	1.15266	1.30707	2.72236	2.74244	2.61086	2.89512	2.80566	2.73249
GENE741X	Col16a1	Col16a1	1	1.50672	1.13912	1.18198	2.92137	2.97875	2.84081	3.09145	3.04353	2.99657
GENE858X	Lox	Lox	1	1.71775	1.13798	1.27808	3.5177	3.40905	3.04792	3.52624	3.53575	3.21767
GENE357X	Fgf18	Fgf18	1	1.24232	1.00112	0.365296	2.0031	2.20057	1.71517	2.14683	2.18814	2.17476
GENE362X	Cldn11	Cldn11	1	1.35668	1.00912	0.925307	2.23012	2.43638	1.83568	2.19718	2.4902	2.09986
GENE571X	Kdelr3	Kdelr3	1	1.72166	1.18848	0.831063	2.73533	2.76123	2.38171	2.8319	2.66987	2.39524
GENE712X	Il17d	Il17d	1	1.65485	1.26324	0.848213	3.0319	3.02948	2.41811	2.66596	2.86947	2.59844
GENE793X	Eln	Eln	1	2.17053	1.59365	1.2145	3.70221	3.69868	2.87103	3.70947	3.44325	3.64094
GENE929X	Ttr	Ttr	1	2.3214	3.02221	1.53259	5.15078	3.8822	4.49241	3.07443	3.83087	4.43069
GENE341X	Gm17035	Gm17035	1	0.522227	0.368772	0.613838	1.31709	1.63382	1.72872	2.07026	1.99	1.60044
GENE320X	Rtl1	Rtl1	1	0.340143	-0.214155	-0.044369	0.952842	0.997849	1.3104	1.2692	1.00603	1.00666
GENE593X	Vgll3	Vgll3	1	0.564945	-0.199305	0.183756	1.70643	1.4338	1.62038	1.73365	1.93075	1.27084
GENE254X	Cygb	Cygb	1	0.202805	0.027495	-0.258748	1.11227	1.04771	0.837755	0.92718	0.923465	1.2258
GENE458X	Wfikkn2	Wfikkn2	1	0.049854	0.01157	-0.179762	1.14314	1.27005	1.0096	0.937234	1.01313	1.26088
GENE281X	5730409E04Rik	5730409E04Rik	1	0.43612	0.113946	-0.05297	1.30584	1.17485	1.1121	1.42702	1.01724	1.16182
GENE615X	Fbln5	Fbln5	1	0.233242	0.105119	-0.26011	1.50942	1.54506	1.2424	1.74498	1.559	1.57449
GENE654X	Casq2	Casq2	1	0.533999	0.045055	-0.254489	1.76758	1.7661	1.17077	2.23436	1.77079	2.06332
GENE345X	Thsd4	Thsd4	1	0.30264	0.172338	0.25552	1.1951	1.38231	1.34754	1.44874	1.29106	1.4733
GENE452X	Airn	Airn	1	0.324935	0.192008	0.218131	1.2035	1.54825	1.48573	1.58023	1.26454	1.40593
GENE425X	Itga11	Itga11	1	0.288831	-0.01412	0.138384	1.35998	1.41596	1.04905	1.34948	1.26148	1.25743
GENE604X	B3gnt9	B3gnt9	1	0.184045	0.165991	0.197653	1.64525	1.61369	1.4458	1.66015	1.54855	1.47615
GENE479X	Arsb	Arsb	1	0.414884	0.234805	-0.028521	1.35468	1.54304	1.35407	1.50076	1.46537	1.33221
GENE920X	Rflna	Rflna	1	0.770624	0.204031	-0.253243	2.2974	2.75879	2.26739	2.49503	2.45845	2.37954
GENE549X	Gm26527	Gm26527	1	0.290149	0.435593	0.122691	1.48714	1.79428	1.47044	1.55513	1.78984	1.59079
GENE596X	Nfatc1	Nfatc1	1	-0.007087	0.393255	0.113203	1.5983	1.61822	1.43296	1.7507	1.80253	1.57253
GENE258X	Cdc42ep2	Cdc42ep2	1	0.036744	-0.055311	0.036336	1.253	1.06088	0.657511	1.32754	1.19217	1.16773
GENE825X	Thbs4	Thbs4	1	-0.081166	0.380378	-0.176586	2.16562	2.15368	1.20704	2.20325	1.88465	2.1109
GENE266X	Cnr1	Cnr1	1	1.33641	0.311667	0.232558	2.08098	1.62209	1.40524	1.49597	1.63203	1.5182
GENE367X	Tmem198	Tmem198	1	1.53796	0.435923	0.37858	2.37951	1.78306	1.64239	1.49561	1.83285	1.64501
GENE398X	Jph3	Jph3	1	1.5923	0.316802	0.188848	2.49331	1.78157	1.38584	1.84126	2.09662	2.06267
GENE488X	Actl6b	Actl6b	1	1.54907	0.4039	0.172528	2.67359	1.73214	1.49241	1.80199	1.93182	1.8589
GENE419X	Nptxr	Nptxr	1	1.16727	-0.018102	0.177278	2.17294	1.48628	1.18033	1.49256	1.46317	1.44688
GENE759X	Dtx1	Dtx1	1	1.33705	0.129067	0.080796	2.76234	2.20192	1.81349	1.97634	2.34705	1.97687
GENE816X	Sez6	Sez6	1	1.64332	0.403708	0.317425	3.28772	2.56684	2.15112	2.39114	2.57053	2.28121
GENE329X	Syt5	Syt5	1	1.09666	0.270008	-0.149598	1.99641	1.45546	1.06948	1.33201	1.63888	1.4006
GENE682X	Sez6l	Sez6l	1	0.944776	0.23171	0.01092	2.60154	1.69156	1.15147	1.49289	1.78079	1.68179
GENE423X	Ajap1	Ajap1	1	1.14051	0.339921	0.016341	2.27541	1.48226	1.16435	1.79846	2.0987	1.8751
GENE470X	Cbfa2t3	Cbfa2t3	1	1.33422	0.633012	0.131834	2.51025	1.72016	1.49819	2.01941	2.20455	2.11858
GENE664X	Eef1a2	Eef1a2	1	1.58872	0.710786	0.340532	3.12249	2.22826	1.54234	2.60443	2.54911	2.75267
GENE599X	Atp1a2	Atp1a2	1	0.95193	0.192919	0.033079	2.23999	1.84836	1.23576	1.91913	1.95053	2.03202
GENE611X	Tspoap1	Tspoap1	1	0.998661	0.039424	0.243534	2.41596	1.54876	1.48487	1.2324	1.4816	1.41699
GENE379X	Lrrc75b	Lrrc75b	1	0.751175	-0.112497	-0.231272	1.70792	1.1513	0.927996	0.970708	1.33335	1.35588
GENE514X	Shisa7	Shisa7	1	0.99298	-0.112828	-0.324353	2.06011	1.35483	1.06703	1.32357	1.49591	1.50556
GENE509X	Stk32b	Stk32b	1	1.10667	-0.222426	-0.120291	2.09137	1.49768	1.15587	1.71875	1.93093	1.58474
GENE400X	Adra2a	Adra2a	1	0.821997	-0.023264	-0.08805	1.55164	1.54491	1.10096	1.35991	1.56353	1.20378
GENE932X	Jph4	Jph4	1	1.24585	-0.236302	-0.314955	3.04447	2.50877	2.17344	2.32323	2.59454	2.39348
GENE382X	Sdk2	Sdk2	1	0.925736	0.154624	0.145904	1.70154	1.58325	1.36021	1.61548	1.5519	1.64277
GENE396X	Lonrf2	Lonrf2	1	0.968999	0.329646	0.168228	1.98793	1.44403	1.41402	1.68028	1.68496	1.68396
GENE397X	Ackr1	Ackr1	1	0.878217	0.385064	0.212244	1.8711	1.40567	1.57587	1.57552	1.67908	1.42226
GENE286X	Grik3	Grik3	1	1.35905	0.760032	0.622113	2.31047	1.64149	1.88631	1.89858	2.03602	1.97783
GENE371X	Plxna4	Plxna4	1	1.26843	0.43586	0.558166	2.1867	1.70547	1.72537	1.98992	1.8157	1.78097
GENE348X	Cd200	Cd200	1	1.3643	0.495239	0.563427	2.23368	1.92609	1.56272	1.93723	1.9864	1.91197
GENE556X	Csdc2	Csdc2	1	1.44212	0.505524	0.332234	2.5707	2.09378	1.67047	2.05087	2.31246	2.17705
GENE462X	Nlgn3	Nlgn3	1	1.20765	0.491249	0.620621	2.18306	1.95108	1.82646	1.81645	1.87985	1.91648
GENE650X	Psd	Psd	1	1.16943	0.415638	0.574226	2.47598	2.13883	1.94208	1.96131	2.04419	2.01823
GENE960X	Nfix	Nfix	1	2.00156	0.882217	0.816653	3.88434	3.87014	3.50811	3.45852	3.78301	3.58854
GENE334X	Cdh15	Cdh15	1	1.89728	0.889349	0.745439	2.31363	2.60359	2.03055	2.67481	2.66167	2.54446
GENE489X	Nespas	Nespas	1	2.15168	0.796071	0.845482	2.70953	2.81083	2.33297	2.90102	3.09551	2.81132
GENE412X	Fndc5	Fndc5	1	2.30881	0.817483	0.505067	2.62166	2.74202	2.29886	2.80682	2.94298	2.92917
GENE601X	Fmod	Fmod	1	1.87606	0.710636	0.846223	2.62527	2.72953	2.51727	3.13404	2.99008	3.0964
GENE570X	Myl1	Myl1	1	1.83932	1.01355	0.704036	2.59003	2.90903	2.25829	2.97872	2.99322	2.98336
GENE953X	Col9a3	Col9a3	1	2.93106	1.74228	1.41288	4.70427	4.78072	4.16882	4.80094	4.95175	4.97979
GENE544X	Atp2a1	Atp2a1	1	1.72049	0.540582	0.561017	2.39196	2.61075	1.96963	2.68377	2.6651	2.42268
GENE632X	Vgll2	Vgll2	1	1.90234	0.750409	0.345345	2.5934	2.84504	2.24002	2.84703	3.18998	2.62954
GENE613X	Pitx3	Pitx3	1	1.55635	0.423421	0.136128	2.36294	2.46735	1.80461	2.36527	2.50897	2.24897
GENE315X	Ppfia4	Ppfia4	1	0.917239	0.36174	0.35994	1.75256	1.74163	1.31891	1.73328	1.81797	1.83361
GENE876X	Col11a2	Col11a2	1	1.95048	0.894951	0.703307	3.5394	3.44014	2.77051	3.41183	3.69637	3.51524
GENE402X	Ccdc106	Ccdc106	1	1.29426	0.515359	0.39592	1.95439	1.95348	1.81844	1.92143	1.93559	2.05946
GENE812X	Egfl6	Egfl6	1	1.96144	0.769847	0.762484	3.11764	3.16614	2.9823	3.34554	3.56788	3.02836
GENE524X	Ppp2r2b	Ppp2r2b	1	1.16344	0.601277	0.391761	2.32854	1.92129	1.74171	1.93267	1.986	1.56388
GENE628X	Foxo6	Foxo6	1	1.7091	1.04891	0.739215	2.85138	2.577	2.47036	2.32191	2.6836	1.90521
GENE476X	Adamts17	Adamts17	1	0.60507	0.434332	0.395107	1.66931	1.8291	1.52709	1.95024	1.74689	1.85048
GENE424X	Wisp1	Wisp1	1	0.741703	0.434426	0.534124	1.69843	1.77755	1.67011	1.95275	1.66962	1.8698
GENE631X	Cd82	Cd82	1	0.843115	0.462299	0.633297	2.01271	2.11623	2.1021	2.08905	2.08724	2.15166
GENE465X	Klf5	Klf5	1	0.887724	0.47941	0.50453	1.70255	1.9566	1.80239	1.71125	1.85264	1.79766
GENE739X	Emilin3	Emilin3	1	1.15906	0.621207	0.750277	2.26938	2.79529	2.33459	2.37275	2.3089	2.48193
GENE585X	Gm37804	Gm37804	1	0.762128	0.630544	0.172663	1.80191	2.10037	1.79932	2.16325	1.99773	1.95805
GENE455X	Piezo2	Piezo2	1	0.809276	0.145659	0.228515	1.48866	1.71533	1.59239	1.79608	1.72302	1.7501
GENE806X	Dnm3os	Dnm3os	1	1.3923	0.703938	0.22221	2.27029	2.75564	2.82893	2.83175	2.73462	2.97642
GENE717X	Angptl1	Angptl1	1	0.917355	0.181865	0.399949	2.1772	2.38241	1.67136	2.40171	2.25099	2.17665
GENE844X	G430095P16Rik	G430095P16Rik	1	0.826641	0.843521	0.653911	2.79939	2.77826	2.38379	2.32328	2.49235	2.41974
GENE874X	Zcchc5	Zcchc5	1	0.82299	0.792047	0.706014	2.93636	3.03238	2.14468	2.90451	2.86179	2.82135
GENE414X	Htra1	Htra1	1	0.395124	0.413393	0.220315	1.78447	1.44764	1.11292	2.08397	1.63991	1.69675
GENE454X	Lmcd1	Lmcd1	1	0.711694	0.457672	0.096467	1.84702	1.62989	1.3361	1.95435	1.81462	1.78456
GENE942X	Npy	Npy	1	1.54781	0.837623	0.179986	4.07154	2.84947	2.29487	3.87566	4.14486	3.69357
GENE621X	Fgfr4	Fgfr4	1	1.22841	0.507135	-0.068112	2.05478	2.2806	1.78509	2.3362	2.40631	2.37797
GENE666X	Fxyd7	Fxyd7	1	1.93928	0.763161	-0.168651	2.63221	2.75906	2.25807	2.61801	2.63914	2.89407
GENE655X	Klhl41	Klhl41	1	1.00906	-0.118978	-0.007722	1.73046	2.20074	1.49839	2.15022	2.12097	2.05526
GENE375X	Prss12	Prss12	1	0.917376	-0.008029	-0.062989	1.56325	1.50172	1.25887	1.63571	1.66829	1.63156
GENE884X	Ntrk1	Ntrk1	1	1.83793	0.113212	-0.084061	3.14085	3.10937	2.40274	3.23902	3.41031	3.34455
GENE603X	Msc	Msc	1	0.90391	0.023359	-0.197959	1.80134	1.83392	1.46593	1.88095	2.22284	2.14956
GENE853X	Mybph	Mybph	1	1.4738	0.216011	-0.294504	2.68112	2.81314	2.1702	2.94822	3.12818	3.02387
GENE842X	Col14a1	Col14a1	1	1.78215	-0.159104	-0.430513	2.72407	2.73559	2.45098	3.10235	3.06901	2.9346
GENE1072X	Ifi27	Ifi27	1	1.01206	0.77883	0.597404	0.906835	1.19795	0.786855	2.16809	2.66194	1.78602
GENE318X	Prrt1	Prrt1	1	0.061857	-0.637881	-0.154655	1.27522	0.710481	0.369435	0.414636	0.574025	0.644112
GENE446X	Tenm2	Tenm2	1	0.107434	-0.360209	-0.350124	1.51557	0.791603	0.425514	0.389952	0.431473	0.617453
GENE581X	Zfp575	Zfp575	1	-0.217826	-0.150225	-0.492502	1.27766	1.25734	0.604002	0.595961	1.08122	0.289309
GENE324X	Gm37584	Gm37584	1	0.618696	0.105504	-0.154362	1.42057	1.17194	1.23964	0.830634	0.827084	1.02962
GENE351X	Adgrl3	Adgrl3	1	0.740774	0.040398	-0.025761	1.33863	1.164	1.56455	1.11246	1.14274	1.17258
GENE432X	Zfr2	Zfr2	1	0.553457	-0.279962	-0.320384	1.3315	1.16912	1.07126	0.770279	0.889398	0.906038
GENE426X	Flrt1	Flrt1	1	0.800517	-0.620572	-0.130683	1.19256	1.26429	1.3804	1.1182	1.17021	1.00497
GENE336X	Htra3	Htra3	1	0.124509	-0.390078	-0.62145	1.17144	0.79459	0.311825	0.927324	1.02773	0.905721
GENE356X	Ntm	Ntm	1	0.293819	-0.363249	-0.561341	1.22555	0.933034	0.471153	0.942342	0.971145	1.24515
GENE606X	Slc24a3	Slc24a3	1	0.491988	-0.502035	-0.750519	1.51789	1.20961	0.936577	1.41396	1.4606	1.41272
GENE322X	Kirrel3	Kirrel3	1	0.327484	-0.64875	-0.639456	1.05086	0.886591	0.414314	0.826935	0.89032	0.910083
GENE658X	Grin2d	Grin2d	1	0.410722	-0.850236	-0.947386	1.53347	1.12868	0.585356	0.95881	1.15728	1.15094
GENE430X	Dnajc6	Dnajc6	1	0.494412	-0.51325	-0.754747	1.4905	0.836993	0.476268	0.920134	0.956744	0.96119
GENE589X	Adap1	Adap1	1	0.751225	-0.806804	-1.03818	1.76683	1.09598	0.614362	1.38873	1.49584	1.57985
GENE503X	Slitrk1	Slitrk1	1	0.49603	-0.796452	-0.558339	1.484	0.963592	0.607348	1.25093	1.26995	1.13519
GENE310X	Tmem178b	Tmem178b	1	0.712878	-0.567938	-0.270725	1.52025	0.937856	0.747029	0.977406	0.964485	1.09078
GENE313X	Drp2	Drp2	1	0.389987	-0.296745	-0.116082	1.29591	1.00873	0.861907	0.973494	0.898336	1.02801
GENE490X	Cul9	Cul9	1	0.37521	-0.425883	-0.410994	1.4396	1.04913	0.796669	0.966327	0.927351	0.98067
GENE580X	Cbln2	Cbln2	1	0.558613	-0.499889	-0.188144	1.91607	1.07422	0.96376	1.34476	1.45462	1.35297
GENE563X	Chl1	Chl1	1	0.298536	-0.251456	-0.485612	1.76011	0.925858	0.783951	1.09386	1.06946	1.20761
GENE627X	Eno2	Eno2	1	0.280982	-0.059	-0.209453	1.89897	1.22377	1.03018	1.39365	1.57497	1.64506
GENE499X	Slc6a1	Slc6a1	1	0.2872	-0.300096	-0.136646	1.68704	0.906737	0.854421	0.840048	0.976368	0.748145
GENE421X	Gria2	Gria2	1	0.378266	-0.529221	-0.496106	1.34039	0.75899	0.776421	0.77926	0.780587	0.658013
GENE451X	Enpp5	Enpp5	1	0.052976	-0.423344	-0.452017	1.19505	0.889582	0.605505	0.948818	0.930394	0.783586
GENE1033X	Neurod2	Neurod2	1	0.190475	-1.60202	-0.993263	3.37799	2.45775	2.25588	2.65261	2.83488	2.32181
GENE893X	Gm17750	Gm17750	1	0.68841	-1.32118	-0.516029	2.38886	1.29751	1.77806	2.00002	2.53633	1.90903
GENE317X	Itgb1bp2	Itgb1bp2	1	-0.035625	-0.107216	-0.544919	0.923868	1.00897	0.530331	1.10725	0.98586	1.08323
GENE861X	Ccl21a	Ccl21a	1	0.205128	-0.164461	-0.74835	1.99721	2.17412	0.764852	2.2438	2.01275	2.23262
GENE559X	Fam46a	Fam46a	1	-0.067883	-0.088599	-0.54952	1.02986	1.26348	0.990818	1.35513	1.21199	1.41433
GENE659X	Cspg4	Cspg4	1	-0.052006	-0.285971	-0.556279	1.19017	1.32699	0.97219	1.40552	1.34944	1.37763
GENE970X	Cnmd	Cnmd	1	0.029049	-0.162541	-0.700074	2.48805	2.53861	1.63749	2.76131	2.98739	2.43359
GENE690X	Rapsn	Rapsn	1	-0.038029	-0.586942	-0.606217	1.02777	1.43425	0.839871	1.45632	1.06533	1.47605
GENE493X	Rxrg	Rxrg	1	0.401399	-0.500994	-0.658688	1.00113	1.18615	0.956419	1.27754	1.38702	1.53428
GENE546X	Sardh	Sardh	1	0.322952	-0.178826	-0.817279	0.874385	1.27056	1.25797	1.36923	1.4254	1.48894
GENE350X	Gfra2	Gfra2	1	0.556017	-0.146091	-0.625391	1.1774	1.27237	0.733564	1.15869	1.39463	1.18189
GENE691X	Col8a1	Col8a1	1	0.73467	-0.396204	-0.628249	1.53051	1.65516	1.43591	1.62839	1.81481	1.39622
GENE577X	Zbtb4	Zbtb4	1	0.368699	-0.275896	-0.641427	1.38648	1.14285	1.15144	1.11078	1.14453	1.14121
GENE278X	Ryr1	Ryr1	1	0.765874	-0.464074	-0.162815	1.18378	1.30682	0.981419	1.29276	1.23972	1.33571
GENE722X	Il17b	Il17b	1	1.16764	-0.878612	-0.286862	1.99086	2.13239	1.27952	2.09794	2.24346	2.26518
GENE264X	2810430I11Rik	2810430I11Rik	1	0.553835	-0.287258	-0.280998	1.16301	1.08386	0.932113	1.33539	0.939995	1.08181
GENE618X	Tceal6	Tceal6	1	0.848466	-0.395592	-0.139777	1.79838	1.58409	1.41908	1.76515	1.64536	1.72124
GENE708X	Aatk	Aatk	1	0.86212	-0.416636	-0.460239	2.04057	1.67402	1.23629	1.57713	1.81859	1.7481
GENE916X	Ablim3	Ablim3	1	1.12625	-0.576434	-0.844113	2.49569	2.44368	1.94338	2.48108	2.52756	2.60989
GENE824X	Tnnt3	Tnnt3	1	0.692051	-0.457719	-0.419279	2.04331	2.06057	1.47894	2.26247	2.31077	2.17757
GENE667X	Chadl	Chadl	1	-0.03705	-0.464174	-0.21043	1.32833	1.36617	0.998915	1.21094	1.42605	1.13189
GENE443X	Mef2c	Mef2c	1	0.324765	-0.189081	-0.236166	0.966917	1.27151	1.20279	1.36239	1.34592	1.16368
GENE969X	Ogn	Ogn	1	0.715083	-0.411737	-0.343549	2.53353	2.76686	2.41032	2.81909	2.81013	2.42133
GENE958X	Thbs2	Thbs2	1	0.255754	-0.500119	-0.489812	2.27132	2.31651	2.02089	2.41608	2.29435	2.17419
GENE689X	Chrnb1	Chrnb1	1	0.386974	-0.391923	-0.552004	1.22164	1.55654	1.34475	1.77542	1.6527	1.62527
GENE973X	Agtr2	Agtr2	1	0.548412	-0.734165	-1.00928	2.1863	2.4382	2.41511	2.62321	2.65766	2.55483
GENE952X	Mia	Mia	1	0.498324	-0.757229	-0.474917	2.07079	2.516	2.11319	2.57003	2.80979	2.64425
GENE801X	Ldlrad4	Ldlrad4	1	0.171759	-0.640188	-0.593374	1.343	1.51266	1.57235	1.47439	1.64596	1.47504
GENE1058X	Matn4	Matn4	1	0.217897	-1.3381	-1.64677	3.6495	3.81542	3.3288	3.77594	3.71468	3.65992
GENE864X	Mymk	Mymk	1	0.625942	-1.00527	-0.849621	1.70868	1.99966	1.4939	1.92162	1.71695	1.66209
GENE411X	Chsy3	Chsy3	1	0.320718	-0.713233	-1.27826	0.843702	0.654873	0.668592	0.761012	1.16662	0.463921
GENE369X	Afap1l2	Afap1l2	1	0.200034	-0.795447	-0.927337	0.654713	0.748694	0.60364	0.907751	0.951502	0.870054
GENE677X	Gfra3	Gfra3	1	0.147501	-1.01167	-1.24833	0.776845	1.16341	0.773255	1.41815	1.40614	1.31135
GENE679X	Mymx	Mymx	1	0.19844	-1.27828	-1.29255	1.09142	0.837909	0.670934	1.42727	1.46477	1.38365
GENE770X	Slc14a1	Slc14a1	1	-0.039784	-1.01565	-1.14995	0.867302	1.05252	1.19378	1.33986	1.41982	1.26287
GENE388X	Chrd	Chrd	1	0.197509	-0.439542	-0.737307	0.940319	0.925817	0.596123	0.875923	1.14665	1.03544
GENE639X	Trim72	Trim72	1	0.138013	-0.735861	-1.0743	1.15688	1.08659	0.598967	1.1727	1.42779	0.982548
GENE838X	Hfe2	Hfe2	1	0.170024	-1.1079	-1.31724	1.3303	1.50014	0.967093	1.39834	1.60371	1.49824
GENE558X	Vstm4	Vstm4	1	0.158322	-0.52462	-0.773914	1.0414	1.23471	0.627086	1.42312	1.49464	0.923181
GENE762X	Matn2	Matn2	1	-0.103599	-0.743141	-0.973295	1.19998	1.37701	0.7118	1.60992	1.45228	1.41642
GENE827X	Gdf5	Gdf5	1	-0.342013	-0.515368	-0.800817	0.974096	1.42303	1.4903	1.14287	1.11336	1.49972
GENE780X	Adamts12	Adamts12	1	-0.365414	-0.623661	-0.489885	1.13302	1.42161	1.1154	1.40662	1.18762	1.01934
GENE808X	Adamts2	Adamts2	1	-0.458369	-0.655293	-0.725181	1.31379	1.27641	0.935177	1.26168	1.252	1.25269
GENE926X	Mgp	Mgp	1	-0.707052	-1.07212	-0.945044	1.4719	1.47033	0.795787	1.77198	1.74509	1.77621
GENE937X	Aldoc	Aldoc	1	-0.66636	-0.740927	-0.604836	1.9931	1.4719	1.19273	1.09071	1.57957	1.10583
GENE289X	Lgals9	Lgals9	1	0.012965	0.327535	-0.28742	0.820674	1.26188	1.07501	1.73785	2.00576	1.2234
GENE651X	Gt(ROSA)26Sor	Gt(ROSA)26Sor	1	-0.378559	0.623363	0.404929	1.5429	1.71992	1.88238	1.51177	1.42495	1.571
GENE576X	Ppp1r3b	Ppp1r3b	1	-0.510756	-0.04013	-0.242857	0.875433	1.18417	1.21671	1.25056	1.19179	0.87356
GENE534X	Tekt2	Tekt2	1	-0.243713	-0.248304	-0.20149	0.895104	1.02835	1.20826	1.10907	1.30887	1.04749
GENE919X	Papss2	Papss2	1	-0.372314	-0.305939	-0.618573	1.55771	1.88338	1.71016	2.0071	2.04549	1.89444
GENE435X	Tiam2	Tiam2	1	-0.296282	-0.153871	-0.079685	0.99608	1.01543	0.929247	1.07968	1.05557	0.828988
GENE868X	Dcn	Dcn	1	-0.081828	-0.116038	-0.029073	1.88094	1.98431	1.79106	2.29358	1.98721	1.78681
GENE1010X	Pianp	Pianp	1	-0.507253	0.101132	0.101148	3.08861	3.08674	2.81059	2.66892	2.74908	2.57423
GENE947X	Cryaa	Cryaa	1	2.50765	1.62953	2.68378	4.28424	4.38957	5.17506	4.03193	5.42261	-5.834
GENE993X	Gm28845	Gm28845	1	-0.869598	-0.639725	-0.806002	1.72865	1.72439	2.49122	1.68754	3.04112	-5.13978
GENE1012X	Crybb3	Crybb3	1	-0.75854	-1.4225	-0.730876	1.81897	1.90209	2.6057	1.64687	2.7655	-2.01423
GENE1063X	Crybb1	Crybb1	1	-0.341713	-1.68752	-1.73481	2.94953	3.22008	3.76776	2.8687	4.15557	-2.82913
GENE1038X	Cryba1	Cryba1	1	-0.902902	-1.55886	-0.621914	1.95111	2.19364	3.06121	1.95779	3.15248	-1.35366
GENE2X	Taf7l	Taf7l	1	2.93342	2.2846	2.69872	-5.22008	-5.4603	-5.06221	1.99225	1.95633	1.84033
GENE1X	AU022751	AU022751	1	3.99121	3.63695	3.49467	-5.77649	-6.58374	-3.61861	1.60216	1.18183	1.56037
GENE7X	Mael	Mael	1	2.7929	2.54515	2.31223	-4.4316	-4.08685	-3.9518	0.486417	0.696639	1.03762
GENE24X	Gpat2	Gpat2	1	2.99049	2.71197	2.31158	-2.22494	-3.22811	-2.28946	-0.253104	0.352285	0.22542
GENE42X	Xlr3a	Xlr3a	1	2.40255	1.94478	2.11599	-1.89958	-2.18044	-2.5897	0.799146	0.093923	0.418327
GENE5X	Slc25a31	Slc25a31	1	3.82641	3.72835	3.60647	-2.92047	-3.57572	-3.40003	2.05136	1.68992	1.99817
GENE6X	8030474K03Rik	8030474K03Rik	1	3.82788	3.82456	3.73636	-3.31928	-3.12654	-2.7829	2.49161	2.25178	2.43466
GENE8X	Gm4779	Gm4779	1	4.46896	4.17078	4.06465	-2.12467	-3.53481	-1.67729	3.26321	3.20804	3.18706
GENE87X	Sycp1	Sycp1	1	2.12583	2.18414	2.09963	-1.11103	-0.731518	-0.61027	1.27744	1.33103	1.09579
GENE11X	Syce1	Syce1	1	2.52434	2.61791	2.17315	-3.37694	-3.25459	-6.02642	-0.227109	-0.287383	-0.200506
GENE20X	Tex11	Tex11	1	0.559413	0.500833	-0.029238	-4.68856	-4.34381	-7.49004	-1.4881	-1.45013	-1.56556
GENE15X	Fkbp6	Fkbp6	1	1.06228	1.40976	1.134	-4.86319	-3.78148	-5.29028	-0.872057	-1.26745	-1.29153
GENE12X	Cyct	Cyct	1	1.1507	1.78563	1.43878	-4.0279	-4.83515	-4.87002	-0.3545	-1.65454	-0.825464
GENE47X	3830403N18Rik	3830403N18Rik	1	1.04321	1.40433	0.671419	-3.3478	-3.00305	-2.92689	-0.475496	-0.83694	-0.145364
GENE32X	Ddx4	Ddx4	1	0.832074	0.958555	0.899631	-5.23001	-3.88526	-3.37169	-0.740325	-1.18423	-0.584633
GENE27X	Rec8	Rec8	1	1.82753	1.67488	1.54433	-3.51175	-3.75196	-3.03195	-0.423316	-0.348319	-0.236068
GENE44X	Xlr4b	Xlr4b	1	1.38684	1.02199	1.17879	-2.18712	-3.84237	-3.66667	-0.635186	-1.41167	-1.03715
GENE63X	Ccdc182	Ccdc182	1	1.20887	0.45168	0.223475	-2.3212	-2.97645	-3.16333	-0.948976	-0.578616	-0.21188
GENE17X	Gm27045	Gm27045	1	1.13732	1.25249	1.10167	-3.80389	-4.1961	-5.96794	0.193943	0.356062	0.226363
GENE145X	Ccdc36	Ccdc36	1	0.249249	0.198714	0.394137	-1.58444	-1.43233	-1.72612	-0.042285	-0.288251	0.131065
GENE60X	Xlr3c	Xlr3c	1	1.148	1.51162	1.08231	-1.25751	-4.37219	-2.55906	-0.692636	-0.884155	-0.640038
GENE10X	Tuba3a	Tuba3a	1	2.51915	3.4229	3.05918	-3.90999	-3.88717	-2.37361	-1.68977	-2.27361	-1.02949
GENE0X	Tuba3b	Tuba3b	1	3.48746	4.02568	3.46904	-6.46615	-6.2734	-5.30827	-3.73135	-3.0928	-2.94179
GENE259X	Sept4	Sept4	1	-0.162121	-0.688271	-0.926745	0.668131	0.45829	0.178306	0.439963	0.702831	0.5765
GENE149X	Rec114	Rec114	1	0.755793	1.07036	0.62759	-1.40612	-1.06138	-0.547811	-0.519326	-0.663539	-0.362391
GENE109X	Gm37795	Gm37795	1	1.62262	1.16253	0.636473	-1.15504	-1.54726	-1.19356	-0.596743	-0.862609	-0.604686
GENE212X	Dusp5	Dusp5	1	0.376025	0.659009	0.385581	-0.774665	-0.692952	-0.764349	-0.094318	-0.462714	-0.494232
GENE136X	Tdrd1	Tdrd1	1	0.42276	0.285381	0.332959	-1.30137	-1.36294	-2.433	0.753603	0.460547	0.6354
GENE85X	Pmaip1	Pmaip1	1	1.73791	2.61896	2.65762	-0.73836	-0.839412	-0.170022	-0.219883	-0.129631	-0.181499
GENE120X	Akr1b8	Akr1b8	1	1.70562	1.38127	1.36904	-1.01287	-0.520028	-0.605023	-0.189853	-0.041622	-0.238538
GENE57X	Rpl39l	Rpl39l	1	1.71755	2.21486	2.23838	-1.28379	-1.32606	-2.21338	-0.314525	-0.091006	-0.645256
GENE53X	Fos	Fos	1	1.70106	2.40347	3.06839	-0.827822	-1.62058	-1.62688	-0.994463	-1.17694	-0.836895
GENE168X	Ptprv	Ptprv	1	0.713664	1.22435	1.3436	-0.506363	-0.35006	-0.464949	-0.265263	-0.314762	-0.395081
GENE231X	Pomc	Pomc	1	0.550723	0.683735	0.767864	-0.610414	-0.406528	-0.386952	-0.301883	-0.493402	-0.374816
GENE133X	Fgf8	Fgf8	1	0.082217	1.77932	1.51086	-1.42743	-0.639077	-0.269558	-1.1141	-1.11297	-1.0615
GENE144X	Trim71	Trim71	1	0.705653	1.34246	1.37287	-1.35272	-0.515766	-0.389758	-0.566024	-0.410347	-0.434082
GENE216X	AC122228.1	AC122228.1	1	0.328246	0.984319	0.894003	-0.70159	-0.246659	-0.433533	-0.646394	-0.422875	-0.286615
GENE226X	Lin28b	Lin28b	1	0.243447	0.989241	1.13811	-0.694514	-0.319069	-0.031405	-0.478978	-0.305732	-0.416532
GENE207X	Hist1h2bk	Hist1h2bk	1	1.73053	1.38912	1.01479	-0.10793	-0.135151	0.544708	-0.958097	-0.19401	0.49305
GENE174X	Pdzk1ip1	Pdzk1ip1	1	0.852031	2.0546	0.977912	0.00715	-0.057746	-0.244621	-0.070823	0.034051	0.037628
GENE230X	Tbx4	Tbx4	1	0.47857	1.91174	1.40421	-0.584108	0.048985	0.851618	0.452905	0.317793	1.14687
GENE234X	Mogat2	Mogat2	1	0.435863	1.2063	1.13137	-0.786188	-0.19208	0.316191	0.159286	0.199093	-0.06375
GENE1075X	Lmx1a	Lmx1a	1	0.449832	0.757133	0.944432	0.575115	0.334901	0.05033	-1.06251	-0.688963	-0.513234
GENE1080X	Nkx2-2	Nkx2-2	1	0.551042	-0.08784	0.465775	0.361672	0.015748	-0.289771	-1.45747	-1.14468	-1.20457
GENE1082X	Nkx2-4	Nkx2-4	1	-2.64488	-0.874436	0.246863	-2.255	-1.17329	-0.682088	-6.42709	-5.05157	-6.3745
GENE4X	D1Pas1	D1Pas1	1	1.3117	1.03088	0.917463	-4.99987	-6.97705	-7.31593	-2.85004	-4.36349	-2.31201
GENE36X	Mov10l1	Mov10l1	1	0.926088	0.326594	0.375242	-3.38094	-4.55076	-4.96003	-2.96807	-4.15959	-2.041
GENE18X	Cfd	Cfd	1	0.471874	-0.537719	0.060984	-5.67317	-5.32842	-5.36329	-2.56398	-5.14781	-1.23127
GENE126X	AI646519	AI646519	1	0.362669	-0.729386	-0.130683	-2.54291	-2.19816	-1.97	-1.65611	-2.16956	-1.34048
GENE16X	Hormad1	Hormad1	1	-0.715334	-0.499266	-0.846116	-6.58027	-6.23552	-6.27039	-6.27843	-5.05492	-5.22584
GENE13X	Rpl10l	Rpl10l	1	0.234443	0.285346	0.326054	-5.82314	-5.32639	-5.66526	-5.67331	-5.44979	-5.62071
GENE62X	Hsf2bp	Hsf2bp	1	0.099052	-0.074797	-0.119084	-2.96232	-3.69557	-4.05237	-4.47545	-3.37746	-3.42285
GENE124X	Gstp2	Gstp2	1	0.307284	-0.078502	-0.505079	-1.93933	-2.59458	-2.10338	-2.30407	-1.56598	-1.7369
GENE9X	Gm9	Gm9	1	1.10316	0.836021	0.904208	-5.49874	-5.15399	-5.34087	-5.1969	-3.38842	-2.82238
GENE192X	Akr1b10	Akr1b10	1	-0.095029	0.108372	0.149593	-1.35151	-1.23265	-1.2798	-0.988278	-0.677296	-0.953827
GENE66X	Eda2r	Eda2r	1	0.450204	0.71822	0.821007	-2.80452	-2.85209	-2.57954	-2.11627	-2.86929	-2.16152
GENE191X	Pnldc1	Pnldc1	1	0.265968	0.341857	0.206031	-1.10909	-0.920466	-1.23662	-0.996737	-0.851221	-1.06278
GENE19X	Fosb	Fosb	1	-1.6024	1.20302	1.68329	-3.82114	-4.61389	-5.12269	-4.04327	-3.90722	-4.07814
GENE157X	Gm10535	Gm10535	1	0.019896	0.649126	0.371539	-1.05074	-1.70599	-1.3523	-0.716483	-1.22993	-1.40085
GENE34X	1700030M09Rik	1700030M09Rik	1	-0.998406	-1.09046	-0.781265	-5.77845	-5.58571	-5.77258	-1.38069	-1.82014	-1.99106
GENE3X	Ankrd31	Ankrd31	1	-0.771933	-0.863987	-0.856768	-8.42446	-8.07971	-8.11458	-2.8007	-3.43967	-3.07003
GENE21X	Tex12	Tex12	1	0.051704	-0.525778	-0.36448	-5.66123	-5.46848	-5.65536	-2.5114	-2.96595	-2.28887
GENE80X	Prr19	Prr19	1	-0.073464	-0.39818	-0.366518	-3.14131	-3.60392	-3.20583	-1.0984	-1.25339	-0.888257
GENE40X	Ly6k	Ly6k	1	-0.140267	-0.009929	-0.427168	-3.78281	-5.17503	-5.2099	-1.5175	-0.994421	-1.25845
GENE79X	Mlana	Mlana	1	-0.827662	-0.479144	-1.07392	-3.37067	-4.61088	-3.79776	-1.8058	-0.774926	-1.7532
GENE22X	Tex101	Tex101	1	-0.958824	-0.890414	-1.48519	-6.51891	-6.17416	-6.36103	-4.21707	-4.99355	-3.16447
GENE30X	Xlr4c	Xlr4c	1	-0.891088	-1.10867	-0.885207	-5.2117	-6.45192	-6.63879	-2.55937	-4.83835	-2.89379
GENE76X	Adad2	Adad2	1	-0.35643	-0.800787	-0.672478	-3.58394	-3.43183	-4.10413	-2.34664	-1.4557	-1.79654
GENE37X	Xlr4a	Xlr4a	1	-0.350989	-1.38415	-0.567501	-5.25657	-4.91182	-6.09869	-2.52177	-2.88321	-2.5947
GENE115X	3222401L13Rik	3222401L13Rik	1	-0.424337	-0.571433	-0.527493	-2.38496	-2.81782	-3.43353	-1.38713	-1.5091	-1.47471
GENE69X	Gm26760	Gm26760	1	-0.298948	-0.962159	-1.11636	-3.51265	-4.39029	-4.57717	-2.71074	-2.48722	-2.21068
GENE189X	Tcfl5	Tcfl5	1	0.117658	-0.239539	-0.646689	-1.37025	-1.74679	-1.71685	-0.865754	-1.04499	-0.850631
GENE78X	Adad1	Adad1	1	-1.19411	-1.05297	-1.40701	-3.54026	-4.19552	-6.18975	-1.98833	-3.06738	-2.62163
GENE104X	Spaca1	Spaca1	1	-0.744246	-0.411803	-1.06184	-2.72783	-3.16069	-5.15491	-1.84103	-1.85197	-1.40992
GENE14X	Tex19.1	Tex19.1	1	-0.762862	0.111917	-0.017342	-6.69491	-5.19816	-6.53704	-2.80811	-3.84763	-3.75551
GENE52X	Fmr1nb	Fmr1nb	1	-0.975907	0.041663	-0.788269	-5.54445	-3.61474	-4.38658	-2.80965	-3.1711	-2.75706
GENE118X	Psma8	Psma8	1	-0.867842	-0.19207	-0.891709	-3.59056	-2.4682	-2.7806	-1.60422	-1.3807	-1.87355
GENE183X	Ribc1	Ribc1	1	0.161338	0.227545	-0.189694	-1.80837	-1.06507	-1.25195	-1.03051	-1.13956	-0.977908
GENE31X	Tex13b	Tex13b	1	-1.04825	-1.37163	-1.61755	-7.27576	-6.93101	-5.38092	-7.12592	-4.7504	-2.83386
GENE209X	Rinl	Rinl	1	-0.329806	-0.087442	-0.16574	-1.58902	-1.45072	-1.29364	-1.27999	-0.730242	-0.817747
GENE26X	Stk31	Stk31	1	-0.967976	-1.12715	-1.15359	-7.48499	-7.14024	-5.17511	-4.01323	-4.95963	-5.13056
GENE98X	Rnf17	Rnf17	1	-0.524862	-0.283361	-0.428769	-2.9947	-3.93536	-2.76468	-1.53036	-1.95256	-2.32279
GENE159X	G530011O06Rik	G530011O06Rik	1	-0.614478	0.094158	0.06567	-1.71937	-2.54454	-1.40949	-1.2476	-1.70858	-1.77997
GENE123X	Lbx2	Lbx2	1	-0.89728	-0.453281	-1.65811	-3.53982	-4.19508	-2.21202	-2.06806	-1.99655	-1.87796
GENE134X	Rhox5	Rhox5	1	-0.003459	0.552184	-0.474785	-2.42361	-2.07886	-1.37265	-0.759204	-1.53568	-0.706606
GENE251X	Sp6	Sp6	1	-0.783462	0.195645	-0.054243	-1.33188	-1.23506	-0.962505	-0.648618	-1.09793	-0.690879
GENE116X	Gm35082	Gm35082	1	-0.139329	0.390104	0.384292	-2.57542	-2.49371	-1.41755	-0.762624	-0.617107	-1.49852
GENE142X	Hist1h2bj	Hist1h2bj	1	0.18552	0.286111	-0.771233	-1.72006	-3.18266	-1.36954	-1.79262	-0.984136	-1.32498
GENE96X	Hotair	Hotair	1	-2.23457	-1.55611	-3.53855	-6.79465	-4.71294	-4.48478	-4.90785	-2.36241	-1.23077
GENE33X	Prr23a3	Prr23a3	1	-2.00935	-1.14204	-1.81082	-6.65189	-6.15514	-6.49402	-3.18013	-6.27854	-4.71249
GENE41X	Wbp2nl	Wbp2nl	1	-2.01562	-0.950137	-2.15497	-6.03668	-5.84393	-6.03081	-2.56492	-4.66333	-4.24929
GENE49X	Ccer1	Ccer1	1	-2.31	-2.22148	-3.24076	-6.68951	-6.34476	-6.53163	-3.06574	-6.31616	-3.33507
GENE108X	Sycp2	Sycp2	1	-1.43529	-1.56051	-2.30388	-4.12787	-4.41115	-4.2501	-2.25815	-3.25702	-2.15492
GENE61X	Hormad2	Hormad2	1	-1.72433	-1.27582	-0.934612	-5.08934	-4.15963	-5.3465	-3.03262	-2.8091	-2.88691
GENE28X	Pramel1	Pramel1	1	-1.84585	-2.36854	-2.01656	-7.27266	-6.92791	-7.11479	-3.97083	-5.16235	-4.11088
GENE64X	Bco2	Bco2	1	-1.87685	-2.17054	-1.61693	-5.72103	-4.79132	-5.56316	-3.40127	-4.34768	-3.05917
GENE97X	Gm9873	Gm9873	1	-1.76238	-1.94754	-1.97889	-5.083	-4.73825	-4.34016	-3.61124	-3.70964	-3.2956
GENE54X	Phf11d	Phf11d	1	-3.09468	-2.44977	-3.05143	-7.95962	-5.46286	-7.80174	-4.85042	-4.43426	-5.60518
GENE105X	4930453L07Rik	4930453L07Rik	1	-2.52085	-2.2344	-3.05929	-6.16339	-4.23368	-6.15752	-4.01356	-3.46812	-3.96096
GENE94X	Ptpn20	Ptpn20	1	-2.19043	-1.57794	-2.26875	-5.26593	-3.92119	-6.10806	-4.1161	-3.19214	-4.25615
GENE75X	E330020D12Rik	E330020D12Rik	1	-1.60428	-1.90278	-2.01147	-4.83178	-4.48704	-5.67391	-4.09699	-3.65108	-4.04439
GENE107X	AC107755.1	AC107755.1	1	-1.77377	-1.86583	-2.13868	-4.02039	-4.4126	-5.18444	-3.19248	-3.384	-2.96996
GENE70X	Smtnl1	Smtnl1	1	-3.81218	-2.05624	-2.83605	-5.45472	-6.26198	-6.29685	-4.30489	-4.49641	-5.25229
GENE56X	Rhox4d	Rhox4d	1	-3.02114	-3.4027	-2.804	-6.95319	-6.60844	-6.79531	-5.06639	-5.42783	-6.75075
GENE110X	Cox7b2	Cox7b2	1	-2.11215	-2.2042	-2.45795	-4.9067	-4.56195	-4.74882	-3.0199	-3.38134	-4.55226
GENE130X	Tex14	Tex14	1	-2.94324	-3.03529	-2.58008	-4.64236	-5.03458	-4.99906	-3.90757	-3.68405	-4.59193
GENE179X	AC124739.5	AC124739.5	1	-1.44061	-1.77368	-1.52107	-2.81781	-3.30957	-2.98187	-1.95429	-2.50336	-2.61538
GENE113X	Btbd18	Btbd18	1	-2.48902	-2.70137	-1.87134	-5.13157	-5.52378	-3.97369	-3.7187	-3.3797	-4.44371
GENE84X	Dpcr1	Dpcr1	1	-3.89496	-2.98701	-3.72618	-7.02293	-6.67818	-5.86506	-4.28814	-5.06462	-4.8205
GENE102X	Morc1	Morc1	1	-4.92652	-4.43361	-4.36543	-7.39914	-7.05439	-7.24127	-4.77538	-7.02579	-5.04471
GENE170X	Gm2762	Gm2762	1	-2.37852	-2.43662	-2.5093	-3.92152	-3.83981	-4.23314	-3.03473	-2.91074	-2.80156
GENE201X	Henmt1	Henmt1	1	-1.9299	-1.87511	-1.95376	-3.15098	-3.01268	-3.57807	-2.73811	-1.87716	-1.68551
GENE95X	Gm4961	Gm4961	1	-1.84314	-1.82416	-2.51086	-6.95962	-4.14093	-4.64974	-2.75089	-4.8493	-4.28325
GENE131X	Krt75	Krt75	1	-3.02524	-2.2104	-2.40525	-6.34585	-3.67918	-4.60302	-3.0261	-3.06561	-3.23653
GENE161X	Gstm6	Gstm6	1	-1.91744	-2.00949	-1.24616	-4.30844	-2.96369	-3.15057	-2.39308	-2.93509	-2.18001
GENE50X	Gm17189	Gm17189	1	-2.32214	-2.30728	-2.46149	-6.4952	-6.15046	-6.18533	-3.38601	-2.96985	-3.55581
GENE71X	1700018B08Rik	1700018B08Rik	1	-2.68955	-2.97425	-2.71342	-6.16217	-5.81742	-6.00429	-2.69041	-3.63681	-3.48581
GENE106X	Xlr	Xlr	1	-1.33045	-0.959529	-1.65688	-3.40108	-4.19384	-4.11768	-1.8527	-2.3997	-2.41016
GENE140X	Meioc	Meioc	1	-1.18451	-1.15698	-1.05637	-2.63552	-3.2523	-3.29478	-1.14055	-1.40553	-1.32061
GENE135X	Krt87	Krt87	1	-0.760135	-0.819023	-1.30338	-3.04758	-2.70283	-3.02721	-1.77222	-1.00438	-2.05666
GENE204X	Rsad2	Rsad2	1	-1.00748	-0.986641	-1.52687	-2.947	-2.20016	-2.31108	-1.47524	-1.04116	-1.304
GENE68X	Piwil2	Piwil2	1	-1.10652	-1.15178	-1.05322	-4.4755	-3.88975	-5.45513	-3.46317	-3.86114	-3.92515
GENE23X	Slc22a29	Slc22a29	1	-1.10936	-2.00877	-1.66756	-6.97429	-6.62955	-6.81642	-6.82446	-6.60094	-6.77186
GENE38X	Pdha2	Pdha2	1	-2.15928	-2.47373	-2.18315	-7.02422	-6.67947	-6.86634	-6.87439	-6.65087	-6.82179
GENE51X	1700029P11Rik	1700029P11Rik	1	-1.54457	-1.35652	-2.79083	-5.82455	-5.4798	-5.66667	-5.67471	-5.4512	-5.62212
GENE65X	Cox8c	Cox8c	1	-1.38378	-0.582748	-1.40765	-4.66375	-4.319	-4.50588	-4.51392	-4.2904	-4.46132
GENE82X	Ano3	Ano3	1	-1.16931	-1.03255	-0.630937	-3.96637	-3.82325	-3.93974	-3.34009	-4.11658	-3.53261
GENE91X	Gm37819	Gm37819	1	-2.23864	-1.59373	-1.73199	-5.72918	-3.79947	-5.57131	-4.57935	-4.35583	-4.52675
GENE132X	Padi3	Padi3	1	-1.48835	-1.12902	-1.42648	-4.10174	-2.83099	-3.35891	-3.95191	-3.59089	-3.89931
GENE45X	Xlr5a	Xlr5a	1	-1.87784	-3.48447	-1.97571	-6.67239	-6.32764	-6.51451	-4.78559	-6.29904	-6.31795
GENE39X	Asz1	Asz1	1	-2.06312	-2.91006	-2.93498	-7.29062	-6.79387	-7.13275	-5.40383	-6.91727	-6.93619
GENE55X	Cyp2e1	Cyp2e1	1	-2.72697	-3.34954	-2.99184	-6.90003	-6.55528	-6.74215	-5.01323	-6.52668	-6.54559
GENE138X	4930447C04Rik	4930447C04Rik	1	-1.01546	-1.30365	-1.16708	-3.00926	-3.3504	-2.97338	-2.74695	-2.80097	-3.06209
GENE111X	1700023H06Rik	1700023H06Rik	1	-1.13191	-2.66453	-1.4037	-4.70045	-3.3557	-4.54258	-3.55062	-3.74214	-4.49802
GENE114X	9430085M18Rik	9430085M18Rik	1	-1.46659	-1.18668	-1.99296	-3.28971	-3.94496	-4.71679	-3.72484	-3.17939	-4.67224
GENE240X	Actn3	Actn3	1	-0.296189	-0.467099	-0.534795	-1.24066	-1.65672	-1.65597	-1.26667	-1.15419	-1.4454
GENE83X	Aqp8	Aqp8	1	-1.65662	-0.163715	-1.09553	-3.97724	-3.95442	-3.55633	-3.34198	-4.34085	-3.51177
GENE214X	Gm15910	Gm15910	1	-1.00602	-0.457154	-0.312616	-1.85173	-1.86453	-1.62514	-1.63318	-2.31236	-1.87756
GENE186X	Prss22	Prss22	1	-1.5516	-0.491653	-0.990506	-2.23479	-2.52747	-2.2993	-2.43288	-2.86144	-2.51778
GENE190X	Prtg	Prtg	1	-0.791647	-0.054054	-0.009136	-1.68361	-1.5461	-1.57746	-1.38891	-1.78758	-1.60856
GENE101X	Pnma5	Pnma5	1	-2.63872	-2.66038	-3.66258	-4.95933	-6.93651	-5.53843	-4.8095	-5.90791	-5.49387
GENE59X	Wnt8a	Wnt8a	1	-2.12177	-3.62886	-3.33828	-6.44238	-6.24964	-6.43651	-6.29255	-4.48407	-6.39195
GENE147X	Gm26520	Gm26520	1	-1.18279	-1.39514	-2.52859	-3.5623	-3.48059	-3.18203	-3.6755	-2.96656	-3.6229
GENE35X	Rbm44	Rbm44	1	-3.43718	-3.52923	-3.87608	-8.49476	-8.15001	-8.33689	-8.34493	-7.96941	-6.55536
GENE48X	Msh4	Msh4	1	-3.93334	-4.61036	-4.42669	-8.57588	-8.23113	-8.41801	-8.42605	-8.20253	-7.22145
GENE43X	4930417O13Rik	4930417O13Rik	1	-3.56301	-3.10252	-3.79332	-7.94251	-7.59777	-7.78464	-7.79268	-7.56916	-7.74008
GENE150X	Trim6	Trim6	1	-2.02377	-1.397	-1.52407	-3.60741	-3.33667	-3.31204	-3.25595	-3.38607	-3.20335
GENE195X	9530036O11Rik	9530036O11Rik	1	-1.33354	-0.926029	-1.48747	-3.05271	-2.2605	-2.49629	-2.83875	-2.74647	-2.30971
GENE77X	Naa11	Naa11	1	-4.0934	-4.60049	-4.30991	-7.56601	-7.22127	-7.40814	-7.41618	-7.19266	-7.36358
GENE88X	Vmn1r51	Vmn1r51	1	-3.75387	-4.524	-4.19278	-7.22649	-6.88174	-7.06862	-7.07666	-6.85314	-6.87206
GENE74X	Topaz1	Topaz1	1	-4.86622	-4.3062	-5.69744	-8.14619	-7.80145	-7.98832	-7.99636	-7.77284	-7.94376
GENE92X	Gm884	Gm884	1	-6.18916	-5.86618	-6.47606	-9.24674	-8.902	-9.08887	-9.09691	-8.87339	-9.04431
GENE81X	CN725425	CN725425	1	-3.17848	-3.44046	-4.78731	-6.82102	-6.47627	-6.66315	-6.67119	-6.29567	-6.46659
GENE90X	Xlr5b	Xlr5b	1	-3.12011	-3.21217	-4.55902	-6.59273	-6.24798	-6.43486	-6.4429	-6.21938	-6.3903
GENE86X	Gm14139	Gm14139	1	-3.10682	-3.19887	-4.13068	-6.57943	-6.23469	-6.26956	-6.2776	-6.05408	-6.377
GENE89X	Mageb4	Mageb4	1	-3.31482	-4.14384	-5.07566	-7.10937	-6.76462	-6.9515	-6.95954	-6.73602	-6.90694
GENE93X	Gm37912	Gm37912	1	-3.93877	-4.22347	-5.37767	-7.41139	-7.06664	-7.25351	-7.26155	-7.03803	-7.20896
GENE103X	Nkx2-6	Nkx2-6	1	-3.91417	-2.59119	-3.20107	-5.97175	-5.627	-5.81388	-5.66992	-5.5984	-5.76932
GENE167X	Cfap57	Cfap57	1	-2.57002	-1.86237	-2.49079	-3.94508	-3.49342	-4.16572	-4.03626	-3.95024	-3.85813
GENE119X	Gm12784	Gm12784	1	-3.78845	-3.01801	-3.81232	-4.98353	-6.22375	-6.41062	-5.8337	-5.19515	-6.36607
GENE151X	AC121988.1	AC121988.1	1	-3.51328	-2.44487	-3.03965	-5.59943	-4.40669	-4.44156	-4.4496	-4.37808	-4.13397
GENE112X	Uba1y	Uba1y	1	-3.5265	-3.61855	-3.65728	-6.06951	-5.30972	-7.6486	-7.50464	-7.43312	-5.86707
GENE198X	Trp53cor1	Trp53cor1	1	-1.3578	-1.54715	-1.12387	-2.61701	-2.39779	-3.0441	-2.3517	-2.74116	-2.19219
GENE100X	Majin	Majin	1	-2.57286	-2.80241	-3.05615	-6.50491	-6.16016	-4.61007	-6.35507	-5.97955	-4.15047
GENE121X	Gm43684	Gm43684	1	-4.86434	-3.9564	-3.5987	-5.76992	-7.01013	-6.19701	-8.35705	-6.98153	-6.15245
GENE184X	Hist1h1d	Hist1h1d	1	-2.9247	-2.19364	-2.45261	-4.44326	-4.37862	-3.24356	-5.21096	-4.45693	-3.47031
GENE73X	Zbbx	Zbbx	1	-3.59701	-3.1041	-3.03591	-6.23955	-6.8948	-6.08168	-5.50475	-7.0182	-7.18912
GENE128X	Gm5127	Gm5127	1	-2.72161	-2.26618	-1.98649	-4.1577	-4.81295	-4.26286	-3.78548	-5.36931	-5.54023
GENE153X	Scn11a	Scn11a	1	-3.24213	-2.97804	-2.82239	-4.62164	-4.69193	-5.04873	-4.73484	-5.83325	-6.41921
GENE158X	Il1bos	Il1bos	1	-2.5711	-1.62753	-2.21645	-3.75421	-4.06154	-3.59633	-4.25645	-5.25533	-4.20385
GENE196X	Klhdc7a	Klhdc7a	1	-2.52759	-2.12661	-2.30635	-3.69621	-3.55791	-3.69034	-4.13134	-5.42239	-4.23074
GENE193X	Gm32061	Gm32061	1	-2.25799	-1.71617	-1.11747	-2.6817	-3.00438	-3.27871	-3.96482	-3.89331	-3.91223
GENE58X	Rhox4e	Rhox4e	1	-4.93313	-3.44022	-2.4545	-6.99071	-6.64596	-6.83284	-5.68887	-6.46535	-6.63628
GENE162X	Ccdc150	Ccdc150	1	-3.18626	-2.52829	-2.11497	-4.38134	-4.16212	-4.10799	-3.90958	-4.7856	-4.06343
GENE166X	Tns4	Tns4	1	-3.36511	-2.05117	-1.78017	-4.00765	-4.34098	-3.39035	-4.05047	-4.46438	-3.99787
GENE203X	2810429I04Rik	2810429I04Rik	1	-1.67205	-1.06165	-0.969484	-2.79675	-2.64792	-2.14042	-1.99484	-2.25093	-1.98663
GENE177X	Hottip	Hottip	1	-2.38385	-1.07736	-1.58175	-3.1639	-3.64922	-2.54659	-2.84414	-3.79054	-2.50203
GENE143X	Gm26813	Gm26813	1	-2.83856	-2.04309	-1.72493	-4.67375	-3.55139	-4.0013	-4.74631	-3.78583	-4.95675
GENE165X	C330024D21Rik	C330024D21Rik	1	-3.25528	-1.57682	-2.27915	-4.856	-3.51125	-3.50548	-4.1916	-3.20254	-4.291
GENE127X	Dnah7c	Dnah7c	1	-5.16605	-5.60603	-4.82735	-7.29402	-7.36431	-7.13615	-6.82226	-6.11332	-9.09159
GENE202X	Gm35315	Gm35315	1	-2.81019	-2.38767	-2.13891	-3.93816	-3.59341	-3.66481	-3.4664	-2.75745	-4.73573
GENE122X	Gm807	Gm807	1	-2.63656	-2.06565	-1.60153	-4.22021	-3.39004	-6.38427	-5.39231	-5.16879	-5.33971
GENE67X	Rhox6	Rhox6	1	-1.74711	-0.723684	-1.18601	-5.80469	-5.45994	-3.49481	-5.50285	-2.9574	-5.60226
GENE224X	Usp44	Usp44	1	-0.853475	-0.53862	-0.353076	-2.12626	-1.75049	-1.42586	-2.37071	-1.88416	-2.23794
GENE172X	Pkhd1l1	Pkhd1l1	1	-2.01519	-0.666084	-0.947678	-3.80358	-2.80397	-1.85157	-2.60842	-3.15193	-2.57078
GENE233X	H2-Q7	H2-Q7	1	-1.2008	-0.815813	-0.910564	-3.14591	-2.1382	-1.46448	-2.02645	-1.83396	-1.85602
GENE154X	Hist1h3f	Hist1h3f	1	0.129078	-1.22077	-0.921261	-2.9729	-1.92771	-2.23006	-2.65314	-2.42962	-2.1855
GENE46X	D630023F18Rik	D630023F18Rik	1	-1.485	-1.2704	-1.23324	-5.05355	-6.7088	-5.31071	-4.31875	-5.09523	-7.00312
GENE125X	9430037O13Rik	9430037O13Rik	1	-1.24175	-1.02895	-1.26561	-3.06486	-4.30508	-2.90699	-3.49999	-4.27647	-5.44739
GENE152X	Nkx2-9	Nkx2-9	1	-1.40778	-1.74776	-1.28726	-3.16897	-3.63158	-3.0111	-4.82649	-4.01801	-5.9259
GENE197X	Gm14342	Gm14342	1	-0.757241	-1.17122	-0.592074	-1.72171	-2.37696	-2.47637	-2.87144	-3.34836	-2.93432
GENE208X	Sost	Sost	1	-0.531663	0.035245	-0.833832	-1.43724	-1.81686	-1.71994	-2.0759	-2.31182	-1.48274
GENE200X	3110099E03Rik	3110099E03Rik	1	-1.91688	-1.03239	-0.786416	-2.4368	-1.94005	-3.44885	-1.6843	-4.23337	-1.85997
GENE427X	Dlg2	Dlg2	1	-4.77714	-5.28424	-5.21605	-4.5128	-4.75301	-4.93989	-5.94793	-6.72441	-7.04733
GENE1079X	Fut9	Fut9	1	-2.63108	-2.67531	-2.08629	-1.8201	-1.59083	-1.54846	-2.86821	-2.64469	-3.47011
GENE176X	Evx1os	Evx1os	1	-0.169361	0.31	-0.290839	-0.891593	-1.49438	-2.68125	-1.30025	-1.68817	-0.586069
GENE29X	Dazl	Dazl	1	1.50919	1.4555	1.35429	-7.19512	-3.39095	-2.71532	-2.58586	-3.01442	-2.90523
GENE185X	Sall4	Sall4	1	0.184986	0.754384	0.516006	-1.84038	-0.867606	-0.379443	-1.05045	-1.07561	-0.938957
GENE155X	Cyp26c1	Cyp26c1	1	0.36926	0.9351	0.312972	-1.68832	-0.672195	-1.33114	-1.76981	-1.82193	-1.59692
GENE156X	Cpa2	Cpa2	1	-0.314685	0.813651	0.689194	-1.73684	-1.14416	-0.994001	-1.47153	-1.36349	-1.28648
GENE25X	Sohlh2	Sohlh2	1	-0.149552	-0.066035	-0.207771	-6.87956	-6.53481	-4.13672	-4.72973	-6.50621	-6.67713
GENE169X	Gm44686	Gm44686	1	0.156218	-0.061368	0.354743	-1.942	-1.23469	-1.13205	-1.2776	-1.37601	-1.73957
GENE99X	Lin28a	Lin28a	1	-0.33899	0.736334	0.387784	-3.24457	-2.97021	-1.59637	-2.35777	-2.50865	-2.11253
GENE246X	Gm3716	Gm3716	1	-0.337282	0.245087	-0.071642	-1.67254	-0.988309	-0.719989	-1.35606	-1.32894	-1.10754
GENE178X	Hist1h1e	Hist1h1e	1	-0.266314	0.016671	-0.080728	-3.1275	-1.84986	-0.674168	-1.3927	-1.56972	-1.3401
GENE137X	Hist1h1a	Hist1h1a	1	-0.184819	-0.119332	-0.449694	-3.62091	-2.27616	-1.46304	-3.05604	-2.02517	-5.00344
GENE164X	Hist1h2bm	Hist1h2bm	1	-0.063424	0.329948	-0.016901	-2.38404	-2.03929	-0.740738	-1.97117	-1.33262	-3.50354
GENE225X	Wnt9b	Wnt9b	1	0.523411	0.253752	0.521655	-0.859816	-0.782764	-0.558107	-0.869764	-0.521798	-1.28965
GENE182X	1700007K13Rik	1700007K13Rik	1	-0.096389	-0.000817	0.491179	-1.00197	-1.43483	-1.42906	-2.26717	-1.12611	-1.13657
GENE171X	Hist1h4d	Hist1h4d	1	1.56187	-0.238716	-0.135763	-1.18097	-0.836225	-0.712759	-1.21557	-1.28155	-0.978542
GENE117X	Hist1h1b	Hist1h1b	1	1.01774	0.510651	0.13138	-2.6248	-2.54309	-0.729961	-2.05993	-1.66648	-1.19998
GENE188X	Hist1h2bg	Hist1h2bg	1	0.802873	0.142535	-0.325331	-1.62208	-1.0143	-0.786133	-1.20921	-1.40073	-0.571651
GENE250X	Adm	Adm	1	0.446616	-0.127591	-0.364258	-1.0115	-0.988683	-0.966104	-1.05431	-0.96008	-0.430561
GENE307X	6720427I07Rik	6720427I07Rik	1	-0.818907	-0.910962	-1.1509	-0.18175	0.074642	0.317912	0.298555	0.087978	-0.052569
GENE415X	Myof	Myof	1	-1.2387	-1.12882	-1.09038	-0.219882	0.218143	-0.099976	0.279976	-0.078321	-0.131591
GENE674X	Ankrd2	Ankrd2	1	-1.20729	-1.84683	-2.01965	-0.821635	0.296837	-0.191693	0.482525	0.121082	0.154519
GENE869X	Myh11	Myh11	1	-1.36066	-2.41129	-2.42717	-1.36777	0.677416	-0.015142	0.472058	-0.226236	0.545465
GENE268X	Aph1b	Aph1b	1	-0.63064	-1.4742	-0.954902	0.372841	-0.138228	-0.204808	-0.562084	-0.258147	-0.241865
GENE335X	Grik2	Grik2	1	-1.12039	-1.77093	-1.00837	0.165569	-0.43235	-0.423305	-0.515541	-0.441715	-0.749755
GENE359X	Cdh8	Cdh8	1	-1.01266	-1.64786	-0.786119	0.360623	-0.234686	-0.319046	-0.440829	-0.200502	-0.561683
GENE504X	Rnf152	Rnf152	1	-0.571393	-1.81615	-1.14906	0.776583	-0.11034	-0.567714	-0.163527	0.047281	0.182025
GENE798X	Fam131c	Fam131c	1	-1.0294	-2.46937	-1.86062	0.737451	0.118119	-1.0926	0.079929	0.555835	0.214989
GENE573X	Sptbn4	Sptbn4	1	-0.365723	-1.87281	-2.12331	0.726261	-0.167339	-0.509099	-0.084181	0.099612	0.351033
GENE694X	Phf24	Phf24	1	-0.633485	-2.19685	-2.24232	0.538629	-0.075204	-0.584006	-0.011628	0.027673	-0.028965
GENE823X	Gm996	Gm996	1	-0.9589	-2.60817	-2.49934	0.52984	-0.043839	-0.618317	-0.157971	0.051192	0.219409
GENE829X	Gm26702	Gm26702	1	-0.924945	-2.5145	-2.40449	0.612421	0.029925	-0.564124	-0.051333	0.105072	0.278799
GENE837X	Aldh1l1	Aldh1l1	1	-1.32283	-1.82993	-2.1947	1.03525	-0.491346	-0.914033	0.261272	0.542972	0.543875
GENE582X	Larp6	Larp6	1	-1.14516	-1.69665	-1.07387	0.284244	0.07775	-0.152626	-0.061131	-0.060005	-0.296514
GENE338X	Kcnb1	Kcnb1	1	-0.879767	-1.32449	-1.14254	-0.099688	0.020414	-0.042508	-0.076861	-0.20207	-0.4661
GENE714X	Gm28151	Gm28151	1	-1.43788	-1.75232	-1.56866	-0.011256	-0.051172	0.018293	0.010252	-0.385139	-0.363415
GENE616X	Camk1d	Camk1d	1	-1.24471	-1.74796	-1.43994	-0.182379	0.071028	-0.092463	-0.086654	-0.018205	-0.168806
GENE965X	Adam33	Adam33	1	-2.39152	-3.14068	-2.56348	-0.052875	-0.273725	-0.319353	-0.444118	-0.448405	-0.312664
GENE516X	Gm9801	Gm9801	1	-1.58794	-1.832	-1.17885	-0.186092	-0.426307	-0.153749	-0.286238	-0.447744	-0.780128
GENE820X	Kera	Kera	1	-2.18482	-2.69191	-1.88676	-0.435045	-0.701254	-0.084526	-0.429602	0.100578	-0.537468
GENE545X	Fmo1	Fmo1	1	-1.74516	-1.79925	-1.44326	-0.046668	-0.291636	-0.85132	-0.369976	-0.284619	-0.743437
GENE1037X	Comp	Comp	1	-4.56479	-4.39381	-3.74066	-0.452445	-0.35479	-1.76406	-0.162683	-0.264126	-1.02762
GENE1059X	Ibsp	Ibsp	1	-5.36595	-6.61001	-5.38982	-0.311525	-2.34182	-2.44123	-0.781844	-0.72825	-1.48413
GENE386X	E330013P04Rik	E330013P04Rik	1	-0.92844	-1.57214	-1.50395	-0.714397	-0.211145	0.178579	-0.406061	-0.378765	-0.810811
GENE846X	Rlbp1	Rlbp1	1	-1.67093	-2.44888	-2.26039	-0.124182	-0.226893	-0.222945	-0.323245	-0.046287	-1.35471
GENE880X	Epyc	Epyc	1	-1.91953	-3.30704	-2.99785	-0.619996	-0.605893	-0.570375	-0.337408	-0.412231	-1.43505
GENE921X	Cyp2w1	Cyp2w1	1	-1.83147	-3.68906	-2.77288	-0.954147	-0.43537	0.005787	-0.13552	-0.138277	-0.992724
GENE513X	Syt3	Syt3	1	-0.935966	-1.2955	-1.73427	0.42841	-0.233761	-0.462864	-0.106749	0.379805	-0.376079
GENE547X	Negr1	Negr1	1	-0.846668	-1.45418	-1.43094	0.446289	-0.083095	-0.197639	0.055001	-0.054492	-0.27445
GENE756X	Pak6	Pak6	1	-1.19148	-1.64158	-1.76894	0.553759	0.079747	-0.299772	-0.190576	0.018799	-0.103212
GENE420X	Hecw1	Hecw1	1	-0.556082	-1.61942	-1.40279	0.567496	-0.29513	-0.433607	-0.12987	-0.197456	-0.310891
GENE537X	Gabrg2	Gabrg2	1	-0.722464	-1.78456	-1.79768	0.555273	-0.350408	-0.670037	-0.265215	-0.267356	-0.314019
GENE848X	Hs6st3	Hs6st3	1	-1.06159	-2.4491	-2.84034	0.402069	-0.010982	-0.552951	-0.205897	-0.634455	-0.262234
GENE330X	Snph	Snph	1	-0.832994	-1.99216	-1.99436	0.005345	-0.574806	-0.892925	-0.429785	-0.308952	-0.230701
GENE753X	Slc6a11	Slc6a11	1	-1.6998	-3.35373	-3.21843	-0.135408	-1.13801	-1.98385	-0.64487	-0.545978	-0.354328
GENE531X	Avil	Avil	1	-1.03801	-2.08699	-2.35138	-0.155086	-0.225376	-1.09539	-0.287397	-0.301742	-0.223303
GENE754X	Gabbr2	Gabbr2	1	-1.2515	-2.59632	-2.87327	0.264385	-0.487829	-1.45341	-0.17979	-0.231333	-0.143618
GENE437X	Syn2	Syn2	1	-0.6885	-1.60879	-2.13294	0.191798	-0.255561	-0.643133	-0.162674	0.040235	-0.115201
GENE358X	Ntrk3	Ntrk3	1	-0.719028	-1.76257	-1.98984	0.045612	-0.399659	-0.647304	-0.336104	-0.450399	-0.292949
GENE297X	Pnma2	Pnma2	1	-0.757342	-1.46539	-1.69194	0.140044	-0.397027	-0.474672	-0.142863	-0.200301	-0.356866
GENE963X	Elfn2	Elfn2	1	-1.86659	-3.36463	-3.91793	0.35634	-0.675557	-1.17229	-0.470669	-0.123918	-0.35514
GENE730X	Slitrk3	Slitrk3	1	-1.42518	-2.22773	-2.81162	-0.095539	-0.526576	-0.81533	-0.489761	-0.342694	-0.287023
GENE734X	Cdh13	Cdh13	1	-1.38112	-2.32958	-2.43893	0.207391	-0.598376	-0.975772	-0.059304	-0.158458	-0.20447
GENE745X	Ptprt	Ptprt	1	-1.31611	-2.23349	-2.0913	0.271115	-0.335481	-0.649225	-0.125516	-0.107806	-0.206812
GENE698X	Cacna1e	Cacna1e	1	-1.08037	-2.20941	-2.15377	0.084228	-0.249748	-0.452371	-0.100973	-0.256377	-0.200073
GENE946X	Glra2	Glra2	1	-1.65114	-3.60569	-3.82701	0.298777	-0.720113	-0.906988	-0.045815	-0.087438	-0.184359
GENE617X	Sync	Sync	1	-1.40847	-2.22635	-2.15816	-0.335173	-0.240748	-0.97511	-0.18534	-0.0955	-0.058103
GENE279X	4930533K18Rik	4930533K18Rik	1	-1.13746	-1.29662	-1.53329	-0.362913	-0.049192	-0.511701	-0.039749	-0.068417	-0.115159
GENE899X	Bmp3	Bmp3	1	-2.03492	-2.80505	-2.73686	-0.427431	-0.197722	-0.660231	-0.113536	-0.163427	-0.568145
GENE1054X	S100b	S100b	1	-3.8872	-6.13126	-6.06307	-1.30093	-0.162631	-1.46498	-0.810059	-0.927577	-0.795935
GENE992X	Gpr88	Gpr88	1	-2.66728	-3.63381	-4.15058	-0.54044	-0.388337	-0.797604	-0.727643	-0.119783	-0.437545
GENE1011X	Scn10a	Scn10a	1	-3.14164	-4.1557	-4.635	-0.654904	-0.552726	-1.14339	-0.522349	-0.364014	-0.463969
GENE453X	Plekha4	Plekha4	1	-0.85995	-1.57349	-2.13046	-0.190907	-0.064233	-0.544644	-0.205819	-0.023607	-0.004129
GENE652X	Gm9947	Gm9947	1	-1.24513	-1.95867	-2.47545	-0.23423	-0.116659	-0.806967	-0.203861	0.231634	-0.070532
GENE851X	Cacna1s	Cacna1s	1	-1.45935	-2.99198	-3.14618	-0.621902	-0.027795	-0.652791	-0.150142	-0.169117	-0.277028
GENE760X	Mmp9	Mmp9	1	-1.05359	-2.37513	-2.84299	-0.185545	0.042949	-0.548909	-0.017217	-0.054895	-0.225816
GENE1008X	Myom2	Myom2	1	-2.41949	-4.23401	-5.90278	-0.702345	-0.069059	-0.825721	-0.095503	-0.09373	-0.251147
GENE709X	Nov	Nov	1	-1.2533	-1.76039	-2.86213	-0.216362	-0.059241	-0.558059	-0.114226	0.059966	-0.38659
GENE1018X	Gm28653	Gm28653	1	-3.0733	-4.22425	-6.15606	-1.00435	-0.594993	-1.05972	-0.621153	-0.445253	-0.351526
GENE1029X	Scin	Scin	1	-3.31723	-4.40929	-5.92606	-0.622897	-0.668608	-1.23205	-0.518388	-0.081274	-0.577436
GENE976X	Insrr	Insrr	1	-2.02486	-3.06629	-4.04873	-0.124923	0.012098	-0.628633	-0.448408	-0.448561	-0.73123
GENE333X	Abca5	Abca5	1	-0.944607	-1.04889	-1.38961	0.038328	-0.021314	-0.195191	-0.041236	-0.069807	-0.220215
GENE832X	Gm11266	Gm11266	1	-1.57621	-1.84884	-2.36562	-0.007012	0.004312	-0.098498	-0.13402	0.221949	-0.611936
GENE670X	Kcnd2	Kcnd2	1	-1.14369	-1.66638	-1.89936	0.146287	-0.104124	-0.260625	0.077109	0.020943	0.025518
GENE749X	Olfml2a	Olfml2a	1	-1.5689	-1.88977	-2.17773	0.031412	-0.188624	-0.50925	0.140022	0.042919	-0.208545
GENE979X	Scara5	Scara5	1	-2.3399	-2.76899	-3.24829	0.197463	-0.01809	-0.628176	0.152279	0.144679	-0.124187
GENE878X	Csgalnact1	Csgalnact1	1	-1.73549	-2.54883	-2.88274	-0.225293	-0.249778	-0.419579	-0.171675	0.127975	0.054791
GENE905X	Trpv4	Trpv4	1	-1.70101	-2.85196	-2.61385	-0.118588	-0.181183	-0.307936	-0.106259	0.142498	-0.088012
GENE903X	Myot	Myot	1	-1.60313	-2.85272	-3.02554	-0.053801	-0.22752	-0.536385	-0.031976	0.051062	-0.331364
GENE982X	Col6a6	Col6a6	1	-1.94415	-3.74808	-3.40859	0.017129	0.037605	-0.626898	0.197855	-0.185144	-0.054761
GENE938X	Kcnh6	Kcnh6	1	-1.8232	-3.91525	-3.2621	-0.295816	-0.263012	-0.91555	-0.260626	0.183735	0.085418
GENE925X	Chrna1	Chrna1	1	-1.54373	-2.37275	-2.88952	0.074256	0.348301	-0.504836	0.297462	0.447608	-0.134175
GENE954X	Prr32	Prr32	1	-1.76783	-2.97537	-3.17021	0.018467	0.047713	-0.421561	0.735984	0.365823	-0.301055
GENE696X	Diras2	Diras2	1	-0.890033	-1.43977	-2.6004	0.433769	-0.005506	-0.46315	-0.005849	-0.140093	-0.043666
GENE778X	Extl1	Extl1	1	-1.65172	-1.85271	-2.64959	-0.277961	-0.114326	-0.47688	0.01819	0.103473	0.048649
GENE923X	Cacng1	Cacng1	1	-1.7316	-2.40861	-3.66235	-0.467248	0.000356	-0.277666	0.190731	0.368446	-0.001783
GENE833X	Adh1	Adh1	1	-1.4323	-1.61455	-3.50056	-0.197398	0.191293	-0.24712	0.396915	0.19075	0.186479
GENE1005X	Cmtm5	Cmtm5	1	-2.53018	-2.62223	-5.13901	-0.078204	0.368423	-0.69292	0.268665	-0.108208	-0.104043
GENE337X	Gm43080	Gm43080	1	-1.71989	-1.72448	-0.988869	-0.61424	-0.447829	-0.101271	-0.846278	-0.558628	-0.79368
GENE494X	Trpm3	Trpm3	1	-1.65625	-2.02841	-1.20279	-0.252682	-0.510123	-0.341666	-0.99166	-0.918383	-0.892267
GENE740X	Gm42418	Gm42418	1	-2.19035	-1.96047	-1.51377	-0.703605	-0.956759	0.504895	-0.478484	-0.254965	-0.608089
GENE291X	Pcdhb21	Pcdhb21	1	-1.55191	-2.2177	-2.18346	-0.883838	-0.957919	-0.93329	-0.199128	-0.678992	-0.647724
GENE408X	Sytl2	Sytl2	1	-1.44655	-2.14494	-2.12047	-0.83226	-0.635411	-0.76208	-0.397974	-0.610911	-0.439498
GENE444X	Pcdhb16	Pcdhb16	1	-1.32811	-2.47327	-2.17242	-0.701831	-0.679011	-0.854658	-0.288964	-0.134708	-0.59251
GENE661X	Pcdhb15	Pcdhb15	1	-1.75926	-3.08835	-2.92063	-0.857484	-1.22493	-0.944029	-0.466643	-0.428991	-0.813315
GENE370X	Stum	Stum	1	-1.25784	-2.51105	-2.15813	-0.532286	-0.692407	-1.23382	-0.458249	-0.510995	-0.364344
GENE622X	Mypn	Mypn	1	-1.68905	-2.4916	-2.49053	-0.594633	-0.606028	-1.17623	-0.322403	-0.606571	-0.20898
GENE417X	Fmnl1	Fmnl1	1	-1.13063	-1.86553	-1.6995	-0.212736	-0.382562	-0.629557	-0.529222	-0.286844	-0.281608
GENE595X	Kcnn3	Kcnn3	1	-1.58434	-2.16598	-2.17256	-0.469308	-0.586392	-0.666351	-0.529769	-0.542021	-0.399402
GENE314X	Palmd	Palmd	1	-1.1579	-1.59989	-1.7447	-0.316003	-0.291944	-0.735675	-0.268897	-0.088608	-0.367711
GENE790X	Musk	Musk	1	-1.87702	-2.51927	-2.79901	-0.425904	-0.538014	-0.858155	-0.585175	-0.262972	-0.680331
GENE881X	Gper1	Gper1	1	-2.33891	-2.846	-3.09974	-0.505718	-0.59231	-1.09566	-0.900882	-0.341313	-0.531093
GENE810X	Vstm2a	Vstm2a	1	-1.95548	-2.85489	-2.9502	-0.156095	-0.873631	-1.37538	-0.419044	-0.288634	-0.855484
GENE518X	Dclk3	Dclk3	1	-1.15019	-2.13915	-2.68102	-0.497773	-0.652126	-0.624876	-0.461151	-0.39291	-0.453407
GENE769X	Bean1	Bean1	1	-1.66316	-3.30776	-3.82453	-0.68832	-1.03237	-1.11541	-0.953525	-0.860403	-0.655814
GENE764X	Kcnk13	Kcnk13	1	-1.95555	-3.58818	-3.8095	-1.10624	-0.954142	-1.53333	-1.1956	-0.712994	-0.944456
GENE761X	Lrfn5	Lrfn5	1	-1.71372	-3.23749	-3.55118	-0.588536	-1.08814	-1.13453	-0.9743	-0.588228	-1.02455
GENE836X	Zdhhc22	Zdhhc22	1	-1.86408	-4.27806	-4.62491	-0.80618	-1.09578	-1.73404	-1.07139	-0.707003	-1.11437
GENE792X	Arpp21	Arpp21	1	-1.88646	-3.2477	-3.19813	-0.711815	-0.723428	-1.24624	-0.628837	-0.663798	-0.804345
GENE901X	Chrnd	Chrnd	1	-2.08073	-3.31962	-3.88887	-0.785683	-0.551359	-1.15327	-0.605793	-0.916098	-0.76079
GENE319X	C77370	C77370	1	-1.12418	-1.8184	-1.56537	-0.006027	-0.592332	-0.793706	-0.689637	-0.84418	-0.650585
GENE343X	Pclo	Pclo	1	-1.12733	-1.93886	-1.47312	0.017237	-0.716584	-0.649876	-0.53672	-0.561777	-0.616652
GENE364X	Ksr2	Ksr2	1	-1.04327	-1.84333	-2.03996	-0.034295	-0.736126	-0.856911	-0.623612	-0.615822	-0.649624
GENE475X	Rims1	Rims1	1	-1.23203	-2.08041	-2.07193	-0.071343	-0.772798	-0.917609	-0.561238	-0.437715	-0.701285
GENE505X	Ralyl	Ralyl	1	-1.3363	-2.03841	-2.04822	-0.015048	-0.830296	-0.930756	-0.458171	-0.602384	-0.612024
GENE538X	Hs3st5	Hs3st5	1	-1.11348	-2.57327	-2.50508	-0.15611	-1.08935	-0.740169	-0.550908	-0.475781	-0.812126
GENE569X	Tmem132b	Tmem132b	1	-1.20014	-2.6707	-2.76916	-0.229411	-0.918022	-1.0309	-0.710611	-0.768112	-0.805766
GENE602X	Fstl5	Fstl5	1	-1.41041	-2.84004	-2.62248	-0.394636	-0.981653	-0.99165	-0.677763	-0.715061	-0.926434
GENE619X	Gng4	Gng4	1	-1.73563	-2.90169	-2.17454	-0.280144	-0.989034	-1.31341	-0.906415	-0.375468	-0.853817
GENE757X	Grin1os	Grin1os	1	-1.89509	-3.61941	-3.06579	-0.337007	-1.3333	-1.72662	-0.850139	-0.492764	-0.738647
GENE800X	Atp2b3	Atp2b3	1	-2.12731	-3.6788	-3.15118	-0.506482	-1.35316	-1.54003	-0.950174	-0.890154	-1.03251
GENE835X	Grin1	Grin1	1	-2.11996	-3.98731	-3.26201	-0.369418	-1.3524	-1.80424	-1.07998	-0.710071	-1.12142
GENE676X	Srpx2	Srpx2	1	-1.54274	-3.25628	-2.88854	-0.937357	-0.650712	-1.09667	-0.865527	-0.834653	-0.833107
GENE693X	Hivep3	Hivep3	1	-1.88638	-3.70013	-3.17943	-0.912957	-1.15945	-1.60371	-1.01184	-1.05731	-1.03559
GENE508X	Kcnma1	Kcnma1	1	-1.44314	-3.06893	-3.12322	-0.630996	-1.28625	-1.45214	-0.95921	-1.06038	-1.05372
GENE660X	Kcnt1	Kcnt1	1	-1.90728	-3.29999	-3.54496	-0.830821	-1.45389	-1.66214	-1.09241	-1.14643	-1.15229
GENE620X	Ncam2	Ncam2	1	-1.63733	-2.54131	-2.32112	-0.336914	-0.905751	-0.984912	-0.620041	-0.71845	-0.940355
GENE579X	Grin3a	Grin3a	1	-1.50074	-2.58447	-2.35932	-0.474619	-0.741306	-0.968823	-0.679882	-0.768886	-0.722632
GENE1046X	Lrtm2	Lrtm2	1	-4.76908	-7.44609	-7.52991	-1.69738	-2.62947	-2.93182	-2.20289	-2.13138	-2.11467
GENE700X	Syt16	Syt16	1	-1.86668	-2.6484	-2.91969	-0.58798	-0.901443	-1.21385	-0.780454	-0.821177	-1.00667
GENE822X	AI593442	AI593442	1	-2.02659	-3.42797	-3.56142	-0.580178	-0.892828	-1.70029	-1.11139	-1.03855	-1.22277
GENE873X	Cntnap4	Cntnap4	1	-2.6833	-3.60133	-3.67065	-0.846379	-1.17639	-2.00217	-0.999938	-1.20172	-1.72934
GENE817X	Pcdhb8	Pcdhb8	1	-1.83306	-3.75108	-3.44189	-0.809716	-0.9858	-0.977418	-1.56132	-1.18308	-1.5362
GENE523X	Neurl1b	Neurl1b	1	-1.0975	-1.71465	-1.79456	-0.135854	-0.283588	-0.303684	-0.485593	-0.403848	-0.173518
GENE701X	Unc5d	Unc5d	1	-1.31303	-2.66034	-2.17131	-0.091551	-0.470441	-0.742707	-0.459643	-0.681841	-0.629437
GENE1007X	Grin2b	Grin2b	1	-2.919	-5.40062	-5.0694	-0.354174	-1.38526	-1.44983	-1.08429	-1.28866	-1.26648
GENE887X	Sstr1	Sstr1	1	-1.49254	-3.85761	-2.91495	-0.179281	-0.468405	-0.60637	-0.848876	-0.71282	-0.768264
GENE280X	Gm26604	Gm26604	1	-1.00338	-2.05591	-1.52475	-0.31401	-0.407704	-0.635606	-0.449269	-0.644834	-0.604988
GENE404X	Nalcn	Nalcn	1	-1.39369	-2.26335	-1.76305	-0.568325	-0.6815	-0.689266	-0.492811	-0.79206	-0.81555
GENE813X	Sult1a1	Sult1a1	1	-1.90939	-3.19409	-2.3483	-0.738154	-0.458995	-0.548572	-0.722623	-0.949765	-0.898294
GENE978X	Kcns1	Kcns1	1	-3.17211	-4.84912	-3.61101	-0.969161	-0.755657	-1.83235	-1.02096	-0.949446	-1.0679
GENE957X	1110015O18Rik	1110015O18Rik	1	-3.53539	-6.5868	-3.36661	-1.13979	-1.67475	-1.98192	-1.65554	-1.58957	-1.87596
GENE302X	F730043M19Rik	F730043M19Rik	1	-0.74112	-1.34775	-2.08691	0.014886	-0.509662	-0.318899	-0.454858	-0.469743	-0.421496
GENE304X	Ppfia2	Ppfia2	1	-1.03645	-1.25651	-1.89342	0.031363	-0.497059	-0.55642	-0.320439	-0.33659	-0.423119
GENE818X	Kndc1	Kndc1	1	-1.93111	-2.92363	-3.85544	-0.140217	-1.15209	-1.80317	-1.12135	-0.840238	-0.722223
GENE325X	Cbln4	Cbln4	1	-1.15432	-1.2189	-1.66917	0.004534	-0.245665	-0.65995	-0.297622	-0.480096	-0.46515
GENE1047X	Mrgprf	Mrgprf	1	-4.46437	-4.97146	-6.48824	-0.952093	-1.08268	-2.81975	-1.8278	-1.41163	-1.82767
GENE646X	Sgca	Sgca	1	-1.94272	-1.88278	-2.32916	-0.410896	-0.533927	-0.883073	-0.611006	-0.850459	-0.558408
GENE647X	Slc2a13	Slc2a13	1	-1.75307	-1.76023	-2.10251	-0.345486	-0.313896	-0.620352	-0.587422	-0.608588	-0.558093
GENE755X	Fndc1	Fndc1	1	-2.02567	-2.00339	-2.2065	-0.280858	-0.293107	-0.700857	-0.529575	-0.453901	-0.651006
GENE1056X	Gpr25	Gpr25	1	-5.42473	-5.66879	-5.4486	-0.79115	-1.23067	-2.26554	-1.89507	-2.20207	-2.37299
GENE605X	Adamts8	Adamts8	1	-1.69053	-1.66128	-2.6893	-0.53115	-0.349538	-0.815795	-0.354351	-0.481997	-0.240723
GENE586X	Stac	Stac	1	-1.63297	-2.0576	-2.7443	-0.581619	-0.567019	-1.0252	-0.533666	-0.713502	-0.429229
GENE732X	Adamts16	Adamts16	1	-1.71583	-2.30028	-3.11473	-0.498591	-0.489304	-1.11406	-0.422444	-0.611864	-0.421147
GENE669X	Gm30003	Gm30003	1	-1.51482	-1.92881	-2.27566	-0.134999	-0.386354	-0.751566	-0.076797	-0.462087	-0.340226
GENE885X	Enpep	Enpep	1	-2.34276	-2.12071	-3.11665	-0.550901	-0.127202	-0.726271	-0.160754	-0.309653	-0.413011
GENE1057X	Rbpjl	Rbpjl	1	-5.25179	-4.60688	-6.86062	-1.02808	-0.779196	-1.4449	-1.21312	-1.32458	-1.26844
GENE729X	Ch25h	Ch25h	1	-1.50274	-2.03537	-2.31511	-0.071288	-0.141577	-0.86902	-0.75153	-0.083226	-0.254147
GENE961X	Bcan	Bcan	1	-2.75565	-2.97324	-3.36448	0.039211	-0.687124	-1.52608	-0.592533	-0.049472	-0.425375
GENE381X	Mamstr	Mamstr	1	-1.26386	-1.58724	-1.76959	-0.611439	-0.03268	-0.744081	-0.498365	-0.421687	-0.304039
GENE527X	A830012C17Rik	A830012C17Rik	1	-1.66092	-1.75297	-2.37666	-0.881997	-0.328663	-0.724124	-0.442658	-0.791045	-0.711988
GENE686X	Pde1a	Pde1a	1	-1.97482	-2.67569	-2.92943	-1.29544	-0.568542	-1.13756	-0.800216	-1.29823	-0.729122
GENE644X	Padi2	Padi2	1	-1.91547	-2.12073	-2.80927	-1.26356	-0.563972	-0.646257	-0.769776	-0.809291	-0.421722
GENE360X	Deptor	Deptor	1	-1.67288	-1.59357	-1.98337	-0.869049	-0.585184	-0.56395	-0.433509	-0.466194	-0.519393
GENE975X	Crh	Crh	1	-4.13329	-4.22534	-5.74212	-2.23151	-1.69412	-1.9741	-1.08168	-1.2732	-0.978454
GENE1020X	Ace2	Ace2	1	-4.90728	-5.7363	-7.40508	-4.2279	-2.25088	-1.80699	-2.11459	-2.22228	-2.54004
GENE633X	Syne3	Syne3	1	-1.50428	-1.97484	-1.90666	-0.459244	-0.364669	-0.251983	-0.323839	-0.319092	-0.490013
GENE865X	Tnn	Tnn	1	-2.43172	-2.59249	-2.79439	-0.940199	-0.310293	-0.744605	-0.451342	-0.378987	-0.681552
GENE907X	Zfp853	Zfp853	1	-2.44492	-2.6011	-2.99234	-0.985312	-0.420783	-0.349859	-0.481049	-0.961545	-0.711623
GENE440X	Hlf	Hlf	1	-1.97031	-1.36847	-2.01555	-0.894576	-0.448682	-0.472326	-0.38307	-0.604161	-0.909175
GENE1026X	Cpa3	Cpa3	1	-6.07094	-4.01099	-6.0948	-2.15209	-1.43537	-1.62224	-1.50475	-1.28123	-1.33668
GENE481X	Nfatc2	Nfatc2	1	-1.62268	-1.82408	-1.48719	-0.517761	-0.448648	-0.328861	-0.542762	-0.493046	-0.63922
GENE564X	Matk	Matk	1	-1.84504	-2.36159	-1.81341	-0.599674	-0.63535	-0.726009	-0.722462	-0.644548	-0.740831
GENE256X	Syne1	Syne1	1	-1.64322	-1.72139	-1.6532	-0.774509	-0.709782	-0.535738	-0.550738	-0.803606	-0.751672
GENE908X	Cntn4	Cntn4	1	-3.75894	-4.03542	-3.29738	-1.47548	-1.66442	-1.53212	-1.36413	-1.40755	-1.33116
GENE482X	Tnfsf13	Tnfsf13	1	-1.78084	-2.12082	-2.05263	-0.857529	-0.682706	-0.765244	-0.41819	-0.806106	-0.655099
GENE1045X	Ccl11	Ccl11	1	-5.58342	-5.67547	-5.60728	-1.94467	-2.08535	-2.00919	-1.20988	-1.91925	-1.37967
GENE902X	Cys1	Cys1	1	-3.55748	-3.51203	-2.99638	-1.55617	-1.07391	-1.1595	-1.05019	-1.07178	-0.827665
GENE463X	Abca8b	Abca8b	1	-2.10119	-1.92673	-1.85854	-0.945368	-0.742639	-0.644536	-0.426302	-0.534927	-0.901635
GENE1019X	Scrg1	Scrg1	1	-4.95514	-5.0472	-4.97901	-2.12376	-2.19405	-1.38092	-1.97392	-1.04996	-1.5994
GENE614X	Gm11747	Gm11747	1	-2.45347	-2.43004	-1.66998	-0.804456	-0.554865	-0.879243	-0.536787	-0.776239	-1.02733
GENE1025X	Ptgds	Ptgds	1	-6.19131	-6.28336	-4.06317	-1.60503	-1.55574	-2.39469	-2.12262	-1.59425	-1.4026
GENE1039X	Dpt	Dpt	1	-5.10347	-5.19553	-3.80541	-0.642728	-1.03495	-1.68125	-1.22986	-0.880811	-1.0122
GENE422X	Wnt10b	Wnt10b	1	-1.08109	-1.50329	-1.92053	-0.557352	-0.34646	-0.103346	-0.602776	-0.815356	-0.449249
GENE492X	Prkg2	Prkg2	1	-1.01445	-1.6446	-2.09381	-0.595376	-0.060022	-0.268483	-0.381767	-0.358713	-0.520701
GENE727X	Lgi3	Lgi3	1	-1.46318	-2.1246	-3.01061	-0.649143	-0.248361	-0.579626	-0.443277	-0.612075	-0.23456
GENE968X	Il33	Il33	1	-2.38735	-3.47941	-4.87065	-1.23666	-0.940008	-0.281605	-0.38821	-0.727959	-0.73615
GENE772X	Ihh	Ihh	1	-2.01869	-1.93017	-3.249	-1.09644	-0.316481	-0.488405	-0.301943	-0.104655	-0.275576
GENE766X	3300002P13Rik	3300002P13Rik	1	-1.85972	-2.36682	-2.88359	-0.555848	-1.09862	-0.322025	-0.030506	-0.748093	-0.353417
GENE751X	Avpr1a	Avpr1a	1	-1.41263	-2.24165	-3.58849	-0.645777	-0.827777	-0.142407	-0.513018	-0.05246	-1.29815
GENE344X	A330076H08Rik	A330076H08Rik	1	-2.18547	-2.70494	-2.45034	-1.11906	-1.83203	-1.24129	-1.78367	-1.89457	-2.12962
GENE385X	Nkain3	Nkain3	1	-1.72075	-2.22784	-2.20619	-0.613501	-1.34746	-0.927078	-1.29516	-1.61738	-1.50333
GENE296X	Lancl3	Lancl3	1	-1.95691	-2.49963	-2.48035	-1.11152	-1.29033	-1.38974	-1.81282	-1.76987	-2.22319
GENE473X	Cdh23	Cdh23	1	-3.27071	-5.03261	-3.932	-2.59132	-2.64794	-2.91887	-3.66388	-3.25979	-4.16062
GENE460X	Gabra1	Gabra1	1	-3.79842	-3.3286	-3.89268	-2.1715	-2.58164	-2.70962	-3.1916	-3.61444	-3.02352
GENE262X	Kcnh7	Kcnh7	1	-3.49129	-3.36095	-3.59762	-2.10736	-2.60733	-2.79421	-2.90917	-2.80112	-3.43363
GENE672X	Sntg1	Sntg1	1	-5.18007	-5.15664	-5.08845	-3.35772	-3.6965	-4.02088	-4.29195	-4.18873	-4.79575
GENE711X	Gm42992	Gm42992	1	-4.92094	-5.013	-4.11473	-3.45728	-3.02234	-2.79418	-3.93972	-4.03813	-4.4017
GENE747X	6430590A07Rik	6430590A07Rik	1	-3.67611	-4.25359	-4.33741	-2.71662	-2.28941	-2.28865	-3.26193	-3.1088	-3.51419
GENE998X	AC126673.1	AC126673.1	1	-7.41682	-7.50888	-7.44069	-4.77808	-4.24069	-4.8426	-5.11367	-5.62712	-6.383
GENE984X	Fut7	Fut7	1	-6.70544	-6.7975	-6.72931	-3.70413	-4.20738	-4.39425	-6.87622	-4.17878	-5.67162
GENE990X	Olfm5	Olfm5	1	-6.65114	-6.74319	-6.675	-4.23479	-3.89004	-3.66188	-5.08495	-3.4464	-6.76932
GENE299X	Sult5a1	Sult5a1	1	-1.70655	-1.46602	-1.75738	-0.839534	-0.318359	-0.705311	-0.761851	-0.680776	-0.660754
GENE405X	Lgr6	Lgr6	1	-2.23605	-2.14169	-2.41745	-1.58175	-1.0255	-0.899217	-1.18799	-1.03006	-1.40486
GENE416X	Fads6	Fads6	1	-2.62545	-2.52906	-2.46088	-2.30624	-1.24622	-0.976055	-1.27999	-1.05647	-1.29954
GENE515X	Cdh19	Cdh19	1	-2.46113	-2.80694	-3.26927	-1.82905	-1.28267	-1.60079	-1.06254	-1.66215	-1.26672
GENE522X	Chrm2	Chrm2	1	-2.55781	-2.68549	-3.4798	-2.19158	-1.39938	-1.33664	-1.29173	-1.55885	-1.40419
GENE738X	Kcns3	Kcns3	1	-2.97946	-2.98406	-3.00333	-1.80822	-1.12244	-1.25956	-1.21951	-1.50046	-1.03156
GENE791X	Arsj	Arsj	1	-3.5655	-3.35799	-3.96788	-2.19424	-1.78238	-1.64732	-1.41436	-1.45832	-1.62924
GENE642X	Gm9899	Gm9899	1	-3.24838	-2.95341	-3.65076	-1.86004	-1.54964	-2.08919	-1.58044	-1.74633	-1.12449
GENE733X	Slc16a9	Slc16a9	1	-3.68471	-2.55437	-3.83411	-2.00533	-1.38756	-1.59953	-1.68557	-1.54451	-2.13993
GENE688X	C130050O18Rik	C130050O18Rik	1	-3.98674	-3.1719	-4.01061	-2.35316	-2.00841	-2.14948	-2.15752	-2.02711	-1.89547
GENE1035X	Plxdc1	Plxdc1	1	-7.74353	-6.09862	-7.7674	-4.91214	-2.70941	-3.84738	-3.85542	-4.21686	-3.90236
GENE662X	Sgms2	Sgms2	1	-3.49682	-2.69075	-2.85083	-1.61865	-1.50585	-1.41855	-1.25667	-1.47725	-1.615
GENE826X	Sfmbt2	Sfmbt2	1	-4.18608	-3.31466	-3.17433	-1.70969	-1.72899	-1.51088	-1.8459	-1.93171	-2.16676
GENE565X	Rgs17	Rgs17	1	-2.64256	-2.57989	-2.6939	-0.883737	-1.52616	-1.61435	-1.57547	-1.35196	-1.7073
GENE912X	Rgs6	Rgs6	1	-4.18352	-3.56508	-4.34489	-1.48784	-2.20943	-2.01128	-2.38747	-2.32343	-2.55169
GENE964X	Gm44013	Gm44013	1	-4.91035	-4.26544	-4.51918	-1.90904	-2.01175	-2.48813	-2.08113	-2.44258	-2.70661
GENE1009X	Trpc7	Trpc7	1	-7.34746	-6.28751	-7.21932	-3.70872	-3.58636	-4.18827	-3.90681	-3.68329	-4.50629
GENE270X	Cnnm1	Cnnm1	1	-1.8106	-2.53271	-1.99886	-0.983661	-1.15063	-1.07685	-1.59436	-1.18032	-1.4593
GENE300X	Glt8d2	Glt8d2	1	-1.9163	-2.3845	-1.91671	-0.967977	-1.06801	-1.0325	-1.13517	-0.911655	-1.41063
GENE743X	Necab1	Necab1	1	-3.18289	-4.62858	-3.20676	-1.74167	-2.06761	-1.915	-1.99459	-1.74683	-2.57671
GENE989X	2600014E21Rik	2600014E21Rik	1	-5.51278	-8.92676	-5.70657	-3.57706	-3.33664	-3.26049	-3.7242	-2.58557	-4.046
GENE303X	Itgam	Itgam	1	-3.34673	-3.03825	-3.4909	-2.16146	-2.35175	-2.2226	-2.91345	-2.294	-1.86085
GENE271X	Prkcq	Prkcq	1	-2.81974	-2.64876	-2.52168	-2.01934	-1.50282	-1.47152	-1.64002	-1.54977	-1.99306
GENE290X	Pik3cg	Pik3cg	1	-3.03501	-3.02518	-2.92457	-2.39125	-1.87658	-1.72241	-1.62083	-1.63939	-2.11843
GENE997X	Ly9	Ly9	1	-7.19524	-7.2873	-7.21911	-5.77889	-3.43414	-4.88405	-4.04409	-3.29006	-5.57646
GENE261X	Nt5e	Nt5e	1	-2.53974	-2.53716	-2.33773	-1.44838	-1.50343	-1.43538	-1.4333	-1.11226	-1.39082
GENE1034X	Adgrd1	Adgrd1	1	-8.52647	-8.61853	-8.55034	-4.99465	-4.89091	-5.72986	-5.7379	-4.32173	-5.17073
GENE719X	Pcdhb13	Pcdhb13	1	-4.20913	-3.3943	-3.77357	-2.17219	-2.37764	-2.01432	-2.37992	-1.90847	-2.37312
GENE748X	Npas2	Npas2	1	-4.99308	-4.34817	-4.60191	-3.19821	-2.91005	-2.83389	-2.84193	-2.31585	-2.83824
GENE883X	Scn4a	Scn4a	1	-5.45478	-5.1318	-4.25625	-3.1509	-2.4009	-3.0732	-2.59581	-2.23212	-3.20373
GENE574X	Plcb2	Plcb2	1	-3.39567	-3.48772	-4.06339	-2.77518	-2.43043	-1.79287	-2.02048	-2.0799	-2.02842
GENE771X	Tfcp2l1	Tfcp2l1	1	-4.09676	-4.00439	-4.4926	-2.61002	-2.77717	-2.16435	-2.04048	-2.54926	-2.31683
GENE718X	B830012L14Rik	B830012L14Rik	1	-3.7888	-4.25937	-3.70575	-2.72239	-2.60713	-1.81909	-2.53074	-2.22705	-1.96357
GENE866X	Rorc	Rorc	1	-4.34183	-5.24124	-4.17305	-2.5156	-3.12505	-2.18264	-2.36577	-2.34156	-2.31317
GENE392X	Gm45854	Gm45854	1	-2.66068	-3.04224	-2.38909	-1.7683	-1.48127	-1.4755	-1.61847	-2.31249	-1.71474
GENE782X	Gm37899	Gm37899	1	-3.68666	-3.94864	-4.00598	-2.45838	-2.41741	-1.70947	-2.32693	-3.14088	-2.65284
GENE726X	Gm2238	Gm2238	1	-3.49266	-4.70019	-4.632	-2.65573	-2.584	-2.49786	-3.19396	-3.43992	-2.91897
GENE449X	Fbxl13	Fbxl13	1	-3.1172	-3.60518	-3.03003	-2.10439	-2.009	-2.06582	-1.84437	-2.09361	-2.09788
GENE578X	Itgb6	Itgb6	1	-3.6242	-4.65486	-4.08417	-2.88342	-2.47978	-2.78694	-2.05176	-2.66876	-2.65124
GENE464X	Otof	Otof	1	-3.3003	-3.93292	-3.56928	-1.89299	-2.66145	-2.79061	-2.04481	-2.75571	-2.58559
GENE707X	Grin2a	Grin2a	1	-4.43786	-5.76696	-5.11381	-3.10243	-3.45812	-3.91708	-3.24365	-3.57154	-3.51298
GENE284X	Tnfrsf11a	Tnfrsf11a	1	-2.94487	-3.29068	-3.39937	-2.31279	-1.94419	-2.30692	-2.1872	-1.91559	-2.20989
GENE567X	Ndst4	Ndst4	1	-3.73933	-4.56835	-4.72256	-2.8673	-2.93759	-3.00899	-2.97331	-2.70735	-3.00952
GENE702X	Gabrb1	Gabrb1	1	-4.46442	-4.8784	-4.88422	-3.14349	-3.22616	-3.22662	-3.39642	-3.30065	-3.16037
GENE843X	Lrp1b	Lrp1b	1	-6.42959	-6.52165	-6.32793	-4.03972	-4.8205	-4.92248	-4.77441	-4.97831	-4.83728
GENE850X	Zan	Zan	1	-7.04113	-6.71814	-6.48003	-5.13935	-4.51449	-4.88194	-4.70941	-5.11392	-5.15931
GENE551X	Calml4	Calml4	1	-2.42756	-2.63064	-2.74688	-1.43697	-1.22757	-1.2159	-1.49524	-1.80778	-1.41799
GENE306X	Enpp1	Enpp1	1	-2.35432	-2.42846	-2.32508	-1.48907	-1.22585	-1.2921	-1.3713	-1.62351	-1.53705
GENE924X	Gm42981	Gm42981	1	-5.01904	-5.52613	-5.04291	-3.25219	-3.08802	-2.72235	-2.86789	-3.64438	-3.43678
GENE731X	A430110L20Rik	A430110L20Rik	1	-3.64712	-3.73918	-3.50107	-2.06085	-1.97914	-2.05498	-2.49598	-2.6875	-2.44338
GENE763X	Angptl7	Angptl7	1	-3.61938	-3.51879	-3.64325	-2.16239	-1.75875	-1.83459	-2.4276	-2.20408	-2.223
GENE512X	Nipal2	Nipal2	1	-3.00524	-2.82167	-3.10711	-1.92993	-1.58518	-1.68799	-1.51707	-1.87851	-1.94509
GENE944X	Gm36070	Gm36070	1	-5.2016	-5.29365	-5.81042	-3.29982	-2.95507	-3.04241	-2.95734	-3.14886	-3.2043
GENE927X	Fam19a1	Fam19a1	1	-4.80794	-5.16303	-5.09484	-2.66912	-3.04684	-2.80076	-2.70571	-2.94785	-2.86723
GENE1001X	Fam180a	Fam180a	1	-6.15319	-6.24524	-6.17706	-3.15187	-3.1697	-3.57896	-3.17197	-3.94845	-3.53441
GENE699X	Gm42944	Gm42944	1	-2.78692	-2.94311	-2.87492	-1.36431	-1.17782	-1.49594	-1.83741	-1.73418	-2.03635
GENE1015X	Il1rapl1	Il1rapl1	1	-6.54145	-7.6335	-6.56531	-3.57666	-3.42985	-4.31187	-4.31991	-4.16678	-4.57217
GENE1032X	Gbp6	Gbp6	1	-8.04358	-7.98363	-6.91544	-3.75276	-4.167	-4.73239	-4.89243	-4.3794	-4.55032
GENE948X	Grm1	Grm1	1	-5.08287	-6.02292	-4.81723	-2.9587	-3.05874	-2.66065	-3.21413	-3.49962	-4.56363
GENE890X	Gm2115	Gm2115	1	-4.87157	-5.70059	-5.04744	-3.15656	-3.21516	-3.03431	-2.66384	-3.01147	-3.98975
GENE1017X	Gpr149	Gpr149	1	-7.57002	-7.66208	-7.59389	-4.41671	-5.07196	-4.12133	-4.26687	-5.36528	-5.95124
GENE797X	Otog	Otog	1	-4.10417	-5.08075	-4.90564	-3.96535	-2.05029	-3.23716	-3.10503	-3.35099	-2.50354
GENE814X	Gm43618	Gm43618	1	-4.51976	-4.02686	-4.54363	-3.17741	-2.49563	-2.09754	-2.63165	-3.1451	-2.17852
GENE467X	Cckar	Cckar	1	-3.02828	-2.96833	-3.31518	-2.19689	-1.58911	-2.00339	-2.2397	-2.39058	-1.89012
GENE1021X	9330158H04Rik	9330158H04Rik	1	-8.66821	-8.76027	-8.54007	-5.83682	-5.17015	-5.21952	-6.10203	-5.87851	-4.63439
GENE1014X	Cpa6	Cpa6	1	-8.24371	-8.33577	-8.11558	-6.82736	-4.60815	-4.79502	-5.45514	-6.45401	-5.03997
GENE799X	Tecta	Tecta	1	-4.11992	-4.29944	-5.23125	-2.94303	-2.16088	-3.2002	-2.20824	-3.63108	-2.86613
GENE1000X	Prss16	Prss16	1	-5.79729	-6.47431	-6.40612	-3.05901	-3.03619	-3.96003	-3.74568	-5.74455	-4.041
GENE293X	Nlgn1	Nlgn1	1	-2.44953	-3.51244	-2.93836	-1.52067	-1.88024	-2.34434	-2.23502	-1.80205	-1.97297
GENE568X	Cacna1i	Cacna1i	1	-2.91915	-3.28538	-3.1199	-1.33288	-1.8141	-2.29048	-2.22052	-2.01227	-2.32839
GENE438X	Adarb2	Adarb2	1	-2.30283	-2.78295	-3.19664	-0.980677	-1.65789	-2.348	-1.79214	-1.96679	-1.79138
GENE625X	Sfrp4	Sfrp4	1	-3.13294	-3.66557	-4.23481	-1.92013	-2.26927	-2.45615	-2.26625	-2.6277	-2.59217
GENE445X	Lrrtm2	Lrrtm2	1	-2.17593	-3.00495	-3.0363	-1.25776	-1.42062	-1.96016	-1.80075	-1.83631	-1.89358
GENE962X	Gm16758	Gm16758	1	-4.67686	-5.76891	-6.28569	-2.41251	-3.06776	-3.8396	-3.4326	-3.88716	-3.38001
GENE720X	Slc41a2	Slc41a2	1	-3.21342	-3.65911	-3.95349	-1.64821	-1.85487	-2.69027	-2.26391	-2.09928	-2.33161
GENE418X	Adgrb3	Adgrb3	1	-1.9926	-2.38541	-2.2069	-0.662551	-1.31287	-1.28087	-1.17507	-1.08242	-1.288
GENE736X	Gpr176	Gpr176	1	-3.37393	-4.20295	-3.84525	-1.71879	-2.44933	-2.44356	-1.92804	-1.98015	-2.44481
GENE548X	Grik1	Grik1	1	-2.24488	-2.90809	-2.68378	-1.02753	-1.19327	-1.71574	-1.59254	-1.51754	-1.60407
GENE882X	Cntnap5a	Cntnap5a	1	-3.91193	-5.277	-5.09334	-2.11325	-2.59603	-3.37807	-2.75087	-2.34214	-2.71817
GENE840X	B3galt2	B3galt2	1	-3.48869	-4.1657	-4.23502	-1.8537	-2.09956	-2.20397	-2.45594	-2.05408	-2.44181
GENE781X	Lingo2	Lingo2	1	-3.3703	-4.46236	-3.63928	-1.85803	-2.15634	-2.10678	-2.18353	-2.36337	-2.70713
GENE870X	Tenm1	Tenm1	1	-3.94365	-5.23734	-4.28163	-1.92365	-2.70162	-2.8226	-2.3526	-2.95505	-3.19308
GENE834X	Epha6	Epha6	1	-3.81382	-5.81276	-4.74458	-2.45636	-2.60911	-3.12856	-2.80403	-3.14441	-2.932
GENE459X	Sh2d4b	Sh2d4b	1	-1.87685	-2.32254	-2.96485	-0.826213	-1.399	-1.25938	-1.44192	-1.32531	-1.71124
GENE439X	4430402I18Rik	4430402I18Rik	1	-2.11215	-2.67814	-3.19491	-1.1818	-1.60259	-1.5612	-1.5174	-1.53334	-1.66474
GENE594X	2900079G21Rik	2900079G21Rik	1	-2.74382	-3.69837	-4.63018	-1.8014	-2.11087	-2.52805	-2.30579	-2.15503	-2.20665
GENE802X	Aknad1	Aknad1	1	-4.13174	-5.31126	-6.65811	-3.01626	-3.15068	-3.62706	-2.96373	-2.88107	-3.20811
GENE584X	Lrrtm4	Lrrtm4	1	-3.23716	-3.27476	-3.79154	-1.79878	-2.10611	-2.29298	-1.86045	-2.0775	-2.05578
GENE933X	Rasgrf2	Rasgrf2	1	-5.71778	-5.80984	-7.54901	-3.38632	-4.33108	-4.36595	-3.74172	-4.08008	-3.99947
GENE777X	Gramd2	Gramd2	1	-4.76556	-4.22018	-5.63742	-2.9707	-2.91135	-3.34334	-2.89681	-3.12786	-3.40981
GENE896X	Cdh12	Cdh12	1	-4.35372	-4.73528	-5.83702	-2.77622	-2.88213	-2.76644	-2.81401	-3.17545	-2.72188
GENE849X	Ahnak2	Ahnak2	1	-5.23488	-5.9119	-7.58067	-4.00295	-3.6582	-4.66065	-4.31255	-3.8411	-4.6161
GENE352X	Dchs2	Dchs2	1	-2.10454	-2.67053	-3.37995	-1.26812	-1.41138	-2.12978	-1.46797	-1.87548	-1.50903
GENE967X	Dpp10	Dpp10	1	-4.65425	-5.39016	-6.73701	-2.37079	-2.68901	-4.17544	-2.64871	-2.90552	-2.49742
GENE678X	Pcdh11x	Pcdh11x	1	-3.01097	-4.40419	-4.44292	-2.30056	-2.15285	-2.47488	-2.02349	-2.38026	-2.60832
GENE821X	Myh2	Myh2	1	-4.34568	-5.43773	-5.59194	-3.11609	-2.73658	-3.92346	-2.80025	-2.48558	-3.36433
GENE562X	Scn7a	Scn7a	1	-2.66954	-4.11523	-3.82465	-1.99015	-1.97914	-2.26838	-1.70567	-1.83658	-1.5564
GENE862X	Fmo2	Fmo2	1	-4.22049	-5.89751	-5.82932	-3.03861	-2.97397	-3.44464	-2.19488	-2.58279	-2.43179
GENE786X	Zc3h12d	Zc3h12d	1	-3.18059	-5.12065	-4.56703	-2.2117	-2.28199	-2.46887	-2.2359	-2.12786	-2.22078
GENE683X	Ggt5	Ggt5	1	-2.71387	-3.72792	-3.90767	-1.72868	-1.75114	-2.1158	-1.38216	-1.92417	-1.93589
GENE554X	Kcnj3	Kcnj3	1	-2.45245	-3.14858	-3.40232	-1.33449	-1.56772	-2.10823	-1.4449	-1.84029	-1.64864
GENE928X	Plxnb3	Plxnb3	1	-3.76867	-4.93873	-5.4555	-2.20793	-1.99246	-3.09188	-2.2101	-2.71593	-2.43434
GENE1041X	Sidt1	Sidt1	1	-6.22409	-7.90111	-7.83292	-3.04221	-3.46299	-4.64987	-3.33598	-3.84943	-3.92724
GENE737X	Unc13c	Unc13c	1	-3.64721	-4.08718	-4.1565	-2.08867	-2.3219	-2.64002	-2.07075	-2.212	-1.98778
GENE767X	Pcdh15	Pcdh15	1	-3.88896	-4.81109	-4.82537	-2.60225	-2.75631	-2.91215	-2.64189	-2.45252	-2.57252
GENE872X	Kcna4	Kcna4	1	-3.78328	-4.68269	-4.80714	-2.0286	-2.5221	-2.66591	-2.23785	-2.40861	-2.18526
GENE1027X	Cntnap3	Cntnap3	1	-6.40766	-8.23668	-8.01649	-3.78968	-3.96849	-4.15537	-3.63985	-3.76996	-3.94089
GENE742X	Best3	Best3	1	-2.76079	-3.68292	-3.61473	-1.796	-1.41473	-1.79425	-1.50531	-2.12309	-1.45271
GENE897X	Ltbp2	Ltbp2	1	-3.59563	-4.53568	-5.37439	-2.52139	-1.72647	-2.81282	-2.07836	-2.83835	-2.51451
GENE461X	Lrrc4c	Lrrc4c	1	-2.62059	-2.71264	-2.26594	-1.18988	-1.04391	-1.90886	-1.43147	-1.56785	-1.78768
GENE409X	2010300C02Rik	2010300C02Rik	1	-2.33919	-2.46777	-2.68499	-1.14885	-1.2276	-1.8015	-1.42251	-1.67765	-1.22472
GENE501X	3425401B19Rik	3425401B19Rik	1	-2.98207	-3.18104	-3.16943	-1.70064	-1.65676	-2.3672	-1.6748	-2.21312	-1.44817
GENE1023X	Gbp10	Gbp10	1	-7.42317	-7.51522	-7.44703	-4.13235	-3.34014	-6.43391	-3.85698	-4.8965	-4.21942
GENE1031X	Trpv1	Trpv1	1	-7.19781	-7.44187	-7.37368	-4.71107	-2.92575	-5.36055	-3.66815	-4.14507	-4.50864
GENE803X	Trpc5	Trpc5	1	-3.47375	-4.2763	-4.08258	-1.8982	-1.66535	-3.22145	-2.1706	-2.19862	-1.69577
GENE939X	Brinp3	Brinp3	1	-4.95576	-6.21774	-5.3422	-2.71838	-2.85363	-4.38154	-2.71151	-2.90302	-3.19948
GENE519X	Cnih3	Cnih3	1	-2.25411	-2.96283	-2.80154	-1.121	-1.32727	-1.77049	-1.52219	-1.403	-0.873486
GENE972X	Slc4a10	Slc4a10	1	-4.41622	-4.77131	-4.85513	-1.40294	-2.55079	-2.842	-2.6484	-2.86099	-2.07497
GENE1061X	Tmem72	Tmem72	1	-9.42012	-9.66418	-9.44399	-4.12602	-6.58863	-5.4954	-6.78355	-5.66694	-4.36838
GENE480X	Prrt3	Prrt3	1	-1.70822	-2.08407	-2.45198	-0.62674	-0.608802	-1.4495	-1.27697	-1.17744	-1.17433
GENE433X	Pcdhb18	Pcdhb18	1	-1.81853	-2.18889	-2.54601	-0.905949	-1.04233	-1.05928	-0.703264	-0.543404	-0.569935
GENE561X	Papln	Papln	1	-2.3527	-2.51187	-3.31243	-1.47453	-1.50259	-1.10451	-0.994226	-1.07289	-1.21607
GENE789X	Adamtsl3	Adamtsl3	1	-2.54287	-3.00529	-3.59422	-1.31528	-1.40117	-1.02414	-1.13779	-1.22937	-1.42319
GENE854X	Caln1	Caln1	1	-3.00725	-3.75535	-4.0877	-1.52051	-1.9022	-1.48673	-1.52975	-1.2371	-1.45955
GENE623X	Trhde	Trhde	1	-2.13956	-3.37705	-3.22397	-1.38322	-1.26086	-1.56139	-1.21477	-0.963768	-1.2479
GENE630X	Sv2b	Sv2b	1	-2.21491	-3.4325	-2.91685	-1.15856	-1.32728	-1.58179	-1.11267	-0.832253	-1.51433
GENE506X	Pde8b	Pde8b	1	-1.91909	-2.47349	-2.22472	-0.718165	-0.918414	-1.26784	-0.884195	-0.611094	-0.715344
GENE552X	Cntn3	Cntn3	1	-2.16143	-2.91245	-2.60033	-1.04021	-1.0784	-1.6017	-0.944481	-0.845658	-0.957685
GENE941X	Zfp648	Zfp648	1	-3.43027	-4.74472	-4.67653	-1.60404	-1.96557	-2.07844	-1.45421	-1.18489	-1.77085
GENE1048X	Atp1b4	Atp1b4	1	-6.38845	-7.6325	-7.56432	-2.70906	-3.36431	-3.85075	-2.97427	-2.12626	-3.11431
GENE374X	Reps2	Reps2	1	-1.61524	-2.1584	-2.41672	-1.08341	-0.746083	-0.993712	-0.772727	-0.747537	-1.05368
GENE560X	Ptchd1	Ptchd1	1	-2.0471	-2.82721	-2.92895	-1.49777	-0.926749	-1.31293	-1.26851	-1.17992	-1.26838
GENE429X	Pde7b	Pde7b	1	-1.77518	-2.14026	-2.15878	-0.976498	-0.726387	-0.913262	-0.772727	-0.683187	-0.949155
GENE940X	4930512H18Rik	4930512H18Rik	1	-3.68374	-4.09772	-4.44457	-2.00436	-1.33768	-2.08095	-1.59149	-1.78301	-2.12385
GENE532X	Adra1b	Adra1b	1	-1.86614	-2.41276	-2.34457	-1.05635	-0.766055	-0.916403	-0.998445	-0.719072	-0.750831
GENE891X	Ncmap	Ncmap	1	-2.88785	-3.97991	-3.49668	-1.43588	-0.98925	-1.72867	-1.39567	-1.06253	-1.3056
GENE847X	Map3k7cl	Map3k7cl	1	-2.5825	-3.54902	-3.25844	-1.31815	-0.930331	-1.29778	-1.51227	-1.34533	-1.40522
GENE671X	Mb21d1	Mb21d1	1	-2.04053	-2.64716	-2.47943	-1.17528	-0.680113	-0.866987	-0.738824	-1.13979	-1.12309
GENE295X	Rgs7bp	Rgs7bp	1	-1.38596	-2.10362	-2.33183	-0.832109	-0.849931	-0.877328	-0.583713	-0.888442	-0.807824
GENE856X	Cfh	Cfh	1	-2.77047	-3.57034	-3.76519	-1.34824	-1.27358	-1.52555	-1.06411	-1.29902	-1.26496
GENE877X	Cdh18	Cdh18	1	-2.86099	-3.78955	-3.94375	-1.43314	-1.2519	-1.66759	-1.12104	-1.40772	-1.3751
GENE758X	Ntsr1	Ntsr1	1	-2.42948	-3.20959	-3.50397	-1.60808	-1.19724	-1.14642	-1.04885	-1.1262	-1.15772
GENE913X	Itgbl1	Itgbl1	1	-3.00571	-4.68273	-4.25197	-1.54872	-1.94763	-1.56077	-1.54644	-1.5124	-1.58548
GENE768X	Gm37759	Gm37759	1	-2.43141	-3.7865	-4.23289	-1.91073	-1.18489	-1.75285	-1.43227	-0.963639	-1.20382
GENE795X	Rxfp3	Rxfp3	1	-2.24371	-3.41823	-3.53061	-1.34194	-1.01446	-1.18406	-1.17503	-0.901469	-1.07239
GENE1030X	AI427809	AI427809	1	-4.56199	-6.65405	-6.58586	-2.49029	-1.58366	-2.81784	-2.03233	-1.8654	-2.03632
GENE841X	AC165080.1	AC165080.1	1	-3.15329	-5.0527	-4.39955	-2.42328	-1.84905	-2.07899	-2.32407	-1.73798	-1.68651
GENE986X	Gjc3	Gjc3	1	-5.11879	-7.68478	-5.87962	-3.51341	-2.60923	-3.7961	-2.6573	-2.58063	-2.75155
GENE590X	Galntl6	Galntl6	1	-2.30107	-3.71506	-4.14437	-1.80066	-1.99401	-1.60252	-1.49611	-1.32234	-1.54479
GENE634X	Nkain2	Nkain2	1	-2.06159	-3.00164	-3.40738	-1.15981	-1.37956	-1.32386	-0.982756	-0.842492	-1.4818
GENE653X	Lrrtm3	Lrrtm3	1	-2.19606	-3.03814	-3.62203	-1.12622	-1.31529	-1.7869	-1.55393	-1.2235	-1.54642
GENE695X	Dlgap1	Dlgap1	1	-2.4045	-3.74166	-4.21891	-1.45365	-1.70088	-2.09151	-1.7551	-1.40925	-1.52268
GENE830X	Myh1	Myh1	1	-3.3413	-5.07721	-5.68709	-2.52441	-2.20613	-2.79034	-2.17865	-2.25999	-2.14914
GENE668X	2310002L09Rik	2310002L09Rik	1	-2.25748	-3.34954	-3.45127	-1.46262	-1.40328	-1.46087	-1.51073	-1.37467	-1.26019
GENE609X	Luzp2	Luzp2	1	-2.00016	-2.89957	-2.83138	-1.0196	-1.0152	-1.37034	-1.15812	-1.14007	-1.15751
GENE966X	Csmd1	Csmd1	1	-4.07606	-6.07501	-6.00682	-2.12698	-2.81586	-3.00274	-2.55879	-2.58444	-2.38232
GENE991X	Csmd3	Csmd3	1	-4.58777	-7.48718	-7.09706	-2.76155	-3.08559	-3.20032	-3.09018	-3.00254	-3.28449
GENE724X	Ptgfr	Ptgfr	1	-2.86912	-3.7112	-3.93251	-2.26991	-1.76904	-1.5831	-1.92743	-1.74043	-1.92997
GENE931X	Gm13652	Gm13652	1	-3.7664	-5.18039	-5.52724	-2.36455	-2.67188	-2.25107	-2.45176	-2.28071	-2.88459
GENE859X	Cilp	Cilp	1	-3.23593	-4.69055	-5.42972	-2.51702	-2.02417	-2.14233	-2.53224	-2.49514	-2.93908
GENE918X	Pcdhb9	Pcdhb9	1	-3.75896	-5.43598	-5.36779	-2.07958	-3.31979	-2.33674	-3.0122	-2.48383	-3.14018
GENE706X	Lhfpl1	Lhfpl1	1	-2.24523	-3.75232	-2.80967	-1.10641	-1.05117	-1.70753	-0.989748	-1.02257	-1.71956
GENE566X	Nrg3	Nrg3	1	-1.9371	-3.27201	-2.98143	-0.713978	-1.40451	-1.9828	-1.22421	-1.25275	-1.54682
GENE710X	Tunar	Tunar	1	-2.54762	-4.22464	-3.64188	-1.34169	-1.78652	-2.2447	-1.77087	-1.54735	-1.68309
GENE597X	Cadm2	Cadm2	1	-2.04196	-3.03145	-2.38776	-0.684507	-1.0331	-1.57489	-1.04113	-1.03552	-1.0435
GENE910X	Gpr26	Gpr26	1	-2.96751	-4.29835	-4.01604	-1.03634	-1.67627	-2.04711	-1.48178	-1.60759	-1.64641
GENE434X	B230334C09Rik	B230334C09Rik	1	-1.86118	-2.17563	-2.02402	-0.596831	-1.00881	-1.01658	-0.865311	-0.980209	-1.20175
GENE945X	Trank1	Trank1	1	-3.30382	-4.26581	-3.88568	-1.10918	-1.67669	-1.60202	-1.60261	-1.83945	-2.08383
GENE914X	Gm43197	Gm43197	1	-3.87941	-5.19385	-4.12566	-1.96298	-2.13907	-2.45718	-1.85754	-1.93359	-2.28138
GENE996X	Gm1043	Gm1043	1	-5.07917	-7.49315	-5.84	-2.36416	-3.42277	-3.47637	-3.14561	-2.95604	-2.79136
GENE775X	Slc7a4	Slc7a4	1	-2.6659	-3.07988	-2.68977	-0.676175	-1.1771	-1.61452	-1.35126	-0.88198	-1.5453
GENE497X	Gbp9	Gbp9	1	-2.44079	-2.38845	-2.75839	-1.15135	-1.20515	-1.54767	-1.00152	-0.496426	-1.31505
GENE728X	Npy1r	Npy1r	1	-2.58242	-2.95011	-3.32249	-1.03428	-1.32696	-1.71413	-0.784911	-1.40939	-1.52373
GENE715X	Adgrg2	Adgrg2	1	-2.4323	-2.7223	-3.09771	-1.13143	-1.12372	-1.22223	-0.688815	-1.08001	-1.34404
GENE773X	Gm43128	Gm43128	1	-3.0146	-3.52169	-3.71654	-1.63477	-1.66854	-1.78502	-0.937452	-1.50243	-1.67335
GENE796X	Slc1a1	Slc1a1	1	-2.8137	-3.39118	-3.44329	-0.91487	-1.69003	-1.83894	-0.943841	-1.26089	-1.3197
GENE645X	Pcdhb10	Pcdhb10	1	-3.02183	-2.67331	-2.94616	-1.1054	-1.48312	-1.78247	-1.29952	-1.31701	-1.21944
GENE692X	Gm4409	Gm4409	1	-2.55763	-2.44323	-2.96001	-0.878243	-0.948533	-1.66592	-0.905288	-1.11787	-1.20633
GENE983X	Slc22a6	Slc22a6	1	-4.51971	-4.41911	-4.76596	-1.38089	-1.77937	-2.90484	-2.03841	-1.9524	-2.27532
GENE900X	Adamtsl5	Adamtsl5	1	-3.74976	-3.1256	-3.67409	-1.07037	-1.77809	-1.47192	-1.61937	-1.50438	-1.69802
GENE867X	Gm44769	Gm44769	1	-3.63784	-3.7299	-4.02428	-1.2955	-2.39132	-2.01632	-1.73063	-1.66757	-1.83849
GENE980X	4632404M16Rik	4632404M16Rik	1	-4.84478	-4.93684	-5.86865	-2.1654	-3.0133	-2.48396	-1.97117	-2.33262	-2.31911
GENE716X	Gm20559	Gm20559	1	-2.79241	-2.9955	-2.87073	-1.31333	-1.33334	-1.30065	-1.21029	-0.836353	-1.62109
GENE804X	Zfp385b	Zfp385b	1	-3.07198	-3.80558	-3.52326	-1.8451	-1.51307	-1.61323	-1.78669	-1.35044	-1.81735
GENE904X	Slc26a7	Slc26a7	1	-4.17397	-4.39155	-3.53487	-2.27219	-1.80406	-1.65489	-1.68179	-1.43941	-2.09576
GENE520X	Tmie	Tmie	1	-2.85972	-3.45428	-3.1637	-1.91025	-1.79377	-1.94	-1.53301	-1.27974	-1.42151
GENE610X	BC006965	BC006965	1	-2.80164	-3.08011	-2.96301	-1.72371	-1.46435	-1.48521	-1.4169	-1.43575	-1.37926
GENE1024X	Grpr	Grpr	1	-6.65285	-6.74491	-6.67672	-3.38851	-3.16929	-3.64567	-3.1232	-3.27819	-3.60111
GENE1013X	D130052B06Rik	D130052B06Rik	1	-6.66821	-6.76027	-6.69208	-3.51489	-3.32215	-4.09399	-3.10203	-3.87851	-2.7275
GENE936X	Gabra5	Gabra5	1	-4.56819	-4.66024	-3.91398	-1.7513	-2.16554	-2.4679	-1.93162	-1.58945	-2.0083
GENE886X	Grm7	Grm7	1	-3.875	-4.38209	-3.99198	-1.70376	-2.12295	-2.39389	-1.79786	-1.84498	-1.99318
GENE1028X	Nwd1	Nwd1	1	-6.56029	-7.38931	-6.90608	-3.18046	-3.81369	-3.79703	-3.38057	-3.21477	-3.54097
GENE977X	Hpcal4	Hpcal4	1	-4.92693	-5.01898	-4.75815	-1.80697	-2.58087	-2.6491	-2.35048	-2.25528	-2.39304
GENE930X	Vwc2	Vwc2	1	-3.74257	-4.41959	-3.8489	-1.64815	-1.4621	-2.40282	-1.89346	-1.95287	-1.70876
GENE1055X	Gm43302	Gm43302	1	-7.5774	-7.51746	-7.44927	-3.16105	-2.94184	-4.41822	-3.68929	-3.46577	-3.37366
GENE807X	Shisa9	Shisa9	1	-2.76104	-2.36767	-3.99135	-0.955119	-0.957294	-1.45563	-1.224	-1.07603	-1.01793
GENE746X	Rd3	Rd3	1	-3.08338	-2.9124	-4.05067	-1.36135	-1.61564	-1.98309	-1.34343	-1.10465	-1.173
GENE857X	Phex	Phex	1	-3.01681	-3.20508	-4.08798	-1.19358	-1.45502	-1.72435	-1.02284	-1.13691	-1.47448
GENE895X	Kcnc4	Kcnc4	1	-3.02239	-3.28437	-4.40883	-1.06998	-1.49575	-1.77009	-1.27563	-1.41166	-1.20197
GENE673X	C78859	C78859	1	-2.33432	-2.73303	-3.32781	-0.942733	-1.37292	-1.54385	-1.48983	-1.42678	-1.29284
GENE917X	Cpne4	Cpne4	1	-3.52895	-3.78147	-4.80075	-1.39706	-1.73038	-2.48019	-1.69974	-1.86617	-2.03709
GENE871X	Kcna2	Kcna2	1	-2.74158	-3.8541	-4.45577	-1.02707	-1.66752	-2.13521	-1.5783	-1.65868	-1.37289
GENE845X	Ky	Ky	1	-3.1184	-3.71741	-5.31219	-1.43901	-1.80476	-2.75062	-1.74029	-1.57262	-1.59915
GENE1006X	Grm5	Grm5	1	-4.86749	-5.59697	-7.69871	-1.95106	-2.86935	-3.75012	-2.30647	-2.30018	-2.20806
GENE894X	Kctd4	Kctd4	1	-2.73995	-4.00193	-5.93374	-1.44913	-1.71581	-1.90269	-1.65439	-1.36528	-1.41335
GENE999X	Tnxb	Tnxb	1	-5.0207	-5.56021	-7.95145	-2.87316	-2.94926	-2.75048	-3.01091	-3.92065	-3.18779
GENE332X	Klhl31	Klhl31	1	-2.2889	-2.04279	-2.36826	-0.85362	-1.01541	-1.80452	-0.719997	-0.897995	-0.700377
GENE949X	Entpd2	Entpd2	1	-4.08528	-3.9143	-4.84612	-1.5579	-1.42888	-3.24803	-1.99303	-1.22519	-1.5712
GENE309X	1110002E22Rik	1110002E22Rik	1	-2.11579	-2.16155	-2.09336	-0.795061	-1.11537	-1.40978	-0.529364	-1.22029	-0.66478
GENE541X	Fgf7	Fgf7	1	-2.31683	-2.25134	-2.5817	-1.12843	-0.863849	-1.29736	-0.680252	-1.03379	-0.491593
GENE1050X	Panx3	Panx3	1	-6.0976	-5.6047	-6.12147	-2.0259	-1.42961	-3.17288	-1.36149	-2.34443	-2.21579
GENE1070X	Abca8a	Abca8a	1	-7.96664	-7.05869	-8.14251	-1.9297	-2.77258	-3.54442	-2.13742	-2.35931	-2.69251
GENE1002X	3110079O15Rik	3110079O15Rik	1	-4.99979	-5.09184	-5.02365	-1.70897	-1.65373	-4.01053	-0.696638	-1.33562	-1.15861
GENE1016X	Col10a1	Col10a1	1	-5.96388	-7.20793	-5.98774	-3.11457	-2.35478	-5.54166	-1.37977	-2.82368	-2.62263
GENE441X	Xkr4	Xkr4	1	-1.17022	-2.01716	-1.86151	-0.22335	-0.491579	-0.747994	-0.612069	-0.743083	-1.42858
GENE950X	Kcnh3	Kcnh3	1	-2.69945	-3.66597	-3.09529	-0.751576	-0.611186	-0.878679	-1.22114	-0.956397	-2.1896
GENE1036X	Gm37034	Gm37034	1	-4.8584	-6.53542	-4.88227	-1.51605	-2.02691	-1.96225	-2.29222	-2.1427	-3.56155
GENE500X	Kcnn2	Kcnn2	1	-2.04001	-1.83886	-1.8213	-0.422906	-0.618726	-1.01265	-1.08441	-0.797167	-1.69323
GENE533X	Aspdh	Aspdh	1	-1.78607	-1.71766	-2.09004	-0.311501	-0.639943	-0.826817	-1.34387	-0.650868	-1.34786
GENE687X	Insm2	Insm2	1	-2.64168	-2.12075	-2.58308	-1.07248	-1.03258	-0.702056	-1.01728	-0.843513	-1.98934
GENE839X	Pkp1	Pkp1	1	-3.32462	-2.52915	-2.46096	-1.02465	-0.764436	-0.764897	-1.17348	-1.11808	-1.88209
GENE955X	Krt6a	Krt6a	1	-6.49148	-4.99857	-4.19342	-2.64217	-2.46735	-2.56676	-3.49234	-1.48455	-3.80231
GENE985X	Gm42419	Gm42419	1	-5.44204	-4.21217	-4.88095	-2.06222	-2.95848	-1.56039	-2.02786	-1.38931	-5.56022
GENE1052X	Ugt2a2	Ugt2a2	1	-6.81511	-6.90717	-6.83898	-5.39876	-2.55151	-2.182	-2.83389	-1.70348	-6.78129
GENE1053X	Gm43638	Gm43638	1	-6.66947	-6.76152	-6.54133	-4.25312	-2.58644	-1.92532	-2.51832	-1.65737	-6.63565
GENE1060X	Ugt2a1	Ugt2a1	1	-6.83148	-6.92354	-6.70335	-4.0001	-2.40742	-1.63277	-2.2653	-1.37882	-6.79767
GENE898X	Lingo3	Lingo3	1	-3.68975	-4.65628	-3.17305	-1.66244	-1.6332	-1.66807	-2.99804	-2.34156	-4.26737
GENE915X	Gm29260	Gm29260	1	-4.99488	-4.76501	-5.01875	-2.85607	-2.51132	-3.07016	-3.0782	-2.62022	-7.11307
GENE339X	Ttn	Ttn	1	-1.7936	-1.33399	-1.50588	-0.236238	-0.44754	-0.76793	0.027273	-0.737648	-0.215646
GENE680X	Myoz2	Myoz2	1	-2.44912	-1.8631	-2.47298	-0.459393	-0.711289	-1.14719	-0.230334	-0.931714	-0.268644
GENE787X	Foxb2	Foxb2	1	-3.33207	-2.20173	-2.03401	-0.306908	-0.535346	-1.43592	-0.730261	-1.22044	-0.905932
GENE959X	Prkag3	Prkag3	1	-6.1982	-4.29026	-4.63711	-2.02697	-2.21987	-3.36094	-1.97667	-1.89754	-2.10693
GENE987X	Dhrs7c	Dhrs7c	1	-6.22614	-3.73323	-4.25001	-1.54676	-1.55815	-2.06696	-1.26764	-1.04412	-1.43744
GENE721X	Gja8	Gja8	1	-2.58909	-3.34672	-1.98677	-1.5144	-1.2941	-0.350578	-1.52854	-0.373412	-8.38284
GENE665X	Capn3	Capn3	1	-1.49652	-1.71595	-1.52038	-0.344825	-0.22125	0.18535	-0.54092	0.417701	-1.95709
GENE1042X	Crygb	Crygb	1	-4.81227	-4.90433	-3.68413	-1.07399	-1.46621	-0.12257	-1.66112	0.036325	-4.93046
GENE1064X	Crygd	Crygd	1	-5.50956	-5.44961	-3.79646	-0.35624	-1.08549	0.386596	-1.00477	0.249772	-5.62774
GENE1051X	Crygf	Crygf	1	-4.79625	-4.88831	-4.82012	-0.964865	-0.919678	-0.806992	-2.23007	-0.343586	-4.91444
GENE994X	Lim2	Lim2	1	-4.13983	-3.23189	-3.57874	-0.760007	-1.65627	-0.302573	-0.787052	-0.132898	-5.25802
GENE1069X	Cryba2	Cryba2	1	-5.72431	-4.0794	-4.01121	0.277003	0.233186	0.80411	-0.698695	0.906694	-4.10553
GENE1022X	Crygn	Crygn	1	-1.82946	-5.24345	-4.02325	-0.365806	-0.390292	1.0277	-0.17017	0.91133	-4.11757
GENE1043X	Crygc	Crygc	1	-2.97031	-5.21437	-4.99418	-0.590489	-1.36122	0.259262	-1.33374	0.291876	-5.2405
GENE860X	Atoh7	Atoh7	1	-1.37784	-2.41331	-2.04557	0.149538	-0.216207	0.22495	-0.334501	0.985233	-4.13988
GENE1044X	Cryge	Cryge	1	-2.52785	-3.35687	-1.70372	1.03906	1.26181	1.36252	0.594147	2.02313	-5.11997
GENE906X	Mip	Mip	1	-1.09609	-1.75518	-1.98245	0.316649	0.03238	1.0631	0.353714	1.19696	-2.21427
GENE1065X	Cryba4	Cryba4	1	-2.25538	-4.15479	-3.50164	1.34457	1.13132	1.72872	0.810876	2.24739	-1.72149
GENE1071X	Cryga	Cryga	1	-4.86368	-5.10774	-5.03955	2.19941	2.16045	2.92194	2.07406	3.49739	-5.13387
GENE282X	Ccdc159	Ccdc159	1	-0.377936	-0.581884	-0.88293	0.592912	0.266608	0.381918	0.085632	0.281137	0.482184
GENE288X	Gm14204	Gm14204	1	-0.21108	-0.604001	-0.871748	0.889693	0.176252	0.290037	0.170679	0.390335	0.294768
GENE366X	Grin3b	Grin3b	1	-0.131539	-0.704219	-1.0179	0.738988	0.289484	0.471254	0.266522	0.336235	0.183236
GENE448X	1500009C09Rik	1500009C09Rik	1	-0.037293	-0.912536	-0.655904	0.987227	0.532274	0.473155	0.524986	0.297843	0.307494
GENE543X	Gm16183	Gm16183	1	-0.250379	-0.710166	-0.55178	1.11831	0.451826	0.756805	0.542313	0.747216	0.499333
GENE253X	Syngr1	Syngr1	1	0.281036	-0.792562	-0.892771	1.00613	0.539015	0.265336	0.234752	0.659411	0.629582
GENE530X	Dlk2	Dlk2	1	0.157583	-0.816635	-0.994608	1.33766	0.581323	0.335071	0.592083	1.13955	0.742198
GENE598X	Tmem179	Tmem179	1	0.088856	-1.14616	-0.780288	1.25949	0.868885	0.306719	0.797484	0.991101	0.850082
GENE517X	Tbc1d30	Tbc1d30	1	-0.108961	-0.91309	-1.00537	1.21405	0.321493	0.147674	0.605745	0.698019	0.547563
GENE705X	Myt1l	Myt1l	1	-0.099016	-1.37349	-1.34989	1.34037	0.410939	0.163607	0.781781	0.725096	0.571877
GENE353X	Ahr	Ahr	1	-0.114797	-0.502019	-0.899124	0.529202	0.586613	0.680548	0.717594	0.599231	0.681937
GENE466X	Adamts5	Adamts5	1	-0.262569	-0.651299	-0.940045	0.581368	0.74267	0.454512	0.817115	0.713059	0.871965
GENE301X	Gas7	Gas7	1	-0.337501	-0.595958	-0.611563	0.526954	0.586521	0.458886	0.62445	0.619438	0.636039
GENE776X	Adamtsl1	Adamtsl1	1	-0.284702	-1.0073	-0.91264	1.06345	1.01364	0.926015	1.14891	1.08166	1.04836
GENE528X	Slc2a10	Slc2a10	1	-0.453198	-0.616335	-0.819952	0.607897	0.690675	0.649406	0.623948	0.5856	0.442424
GENE794X	Gjb6	Gjb6	1	-0.628188	-0.58084	-1.17562	1.00337	1.12031	0.828466	0.925395	0.878266	0.636956
GENE828X	Gal	Gal	1	-0.920772	-1.01283	-1.26657	0.87409	1.07911	0.331524	1.39387	1.3336	0.961044
GENE1066X	Matn1	Matn1	1	-1.99651	-2.95106	-3.53495	2.05792	2.21745	1.30673	2.29214	2.50909	2.19638
GENE971X	Sfrp5	Sfrp5	1	-0.995785	-0.843914	-2.36069	1.40722	1.54197	0.722829	1.56279	1.46008	1.40629
GENE879X	Gm15557	Gm15557	1	-1.13853	-0.92024	-1.48432	0.52636	0.942191	1.03216	0.774757	0.713299	1.0183
GENE450X	Pdgfrl	Pdgfrl	1	-0.812284	-0.787299	-0.757079	0.653992	0.393019	0.045153	0.459644	0.683163	0.346049
GENE321X	Fam124a	Fam124a	1	-0.412789	-0.821317	-0.50377	0.652655	0.393499	0.380076	0.320402	0.376913	0.219049
GENE413X	F13a1	F13a1	1	-0.757365	-0.849419	-0.539526	0.476416	0.413317	0.363201	0.572751	0.340041	0.473346
GENE852X	Srpx	Srpx	1	-0.996873	-1.4593	-1.1637	0.634071	0.891796	0.612311	0.73378	0.631723	0.47895
GENE539X	Sp7	Sp7	1	-0.364895	-0.926435	-0.903335	0.466494	0.744814	0.511892	0.431901	0.8542	0.234521
GENE477X	Rnf112	Rnf112	1	-0.099846	-0.889872	-0.887273	0.782032	0.641353	0.430231	0.346902	0.614815	0.380048
GENE380X	Nrsn1	Nrsn1	1	-0.310256	-0.84977	-0.781582	0.753793	0.460429	0.122612	0.581697	0.828056	0.497559
GENE485X	Rasa4	Rasa4	1	-0.376225	-0.991842	-0.932699	0.542478	0.553961	0.319447	0.411633	0.679644	0.499304
GENE1062X	Neurod6	Neurod6	1	-1.29277	-4.19218	-3.12399	2.60385	1.77201	1.63438	2.24006	2.45405	1.67409
GENE943X	Sln	Sln	1	-0.468136	-2.00076	-1.57001	1.28525	1.22693	0.79362	1.42604	1.26741	1.48768
GENE484X	Pirt	Pirt	1	-0.258819	-1.21337	-1.3896	0.495854	0.542921	-0.058991	0.932968	0.907808	0.915778
GENE656X	Lmod3	Lmod3	1	-0.46502	-1.00249	-1.63091	0.527248	0.667638	0.267057	1.00805	0.653806	0.765524
GENE892X	Myh8	Myh8	1	-0.074101	-2.04819	-2.07869	1.10702	1.24848	0.403127	1.41774	1.30056	1.27944
GENE750X	Chrng	Chrng	1	-0.36411	-1.27757	-1.67128	0.612387	0.89197	0.427706	1.00077	1.12861	0.936932
GENE1040X	Acan	Acan	1	-0.718782	-2.37995	-3.48761	1.96458	2.02467	1.12643	2.17188	2.18284	2.08104
GENE744X	Gm45441	Gm45441	1	-0.818299	-1.36979	-1.56463	0.861086	0.331365	-0.094697	0.251927	0.565083	0.662979
GENE273X	Nod1	Nod1	1	-0.553733	-0.859495	-0.958204	0.38345	0.082975	0.224849	0.419625	0.565405	0.491021
GENE988X	Cytl1	Cytl1	1	-1.69588	-2.02895	-2.42019	0.852918	0.736335	0.463303	1.22731	1.47659	0.675317
GENE498X	Col20a1	Col20a1	1	-0.363328	-1.08543	-1.06971	0.59747	0.490186	0.172662	0.557264	0.615408	0.650938
GENE981X	Arsi	Arsi	1	-1.00796	-2.73473	-2.32951	1.05557	1.04042	0.213442	1.05756	1.12214	1.258
GENE909X	Kcne4	Kcne4	1	-0.369959	-2.06468	-2.35906	1.02334	0.772355	0.577353	0.921885	1.25596	1.215
GENE629X	Nav3	Nav3	1	-0.197253	-1.31962	-1.25702	1.01997	0.313086	0.320802	0.552067	0.566583	0.60178
GENE974X	Chd5	Chd5	1	-0.796831	-2.19451	-2.1102	1.55241	0.726713	0.636279	0.980648	1.06513	0.993623
GENE540X	Adamts14	Adamts14	1	-0.555841	-1.15809	-1.21147	0.499693	0.437265	0.06073	0.464742	0.53227	0.289711
GENE911X	Prelp	Prelp	1	-0.849781	-2.13448	-2.02565	0.774463	0.607312	0.302174	0.546252	0.914451	0.776196
GENE809X	Chad	Chad	1	-0.673857	-1.51437	-1.92012	0.543948	0.672204	0.325673	0.377753	0.893453	0.597001
GENE1049X	Susd5	Susd5	1	-1.39315	-2.85444	-4.37121	1.47925	1.8035	1.00167	1.60082	1.82434	1.66633
GENE436X	Pacsin1	Pacsin1	1	-1.14694	-1.35857	-0.888767	0.237925	-0.098418	-0.054863	-0.184692	-0.006736	0.297817
GENE542X	Klf14	Klf14	1	-1.37477	-1.59515	-0.887135	0.304616	0.313944	-0.734547	-0.055746	0.077575	0.209846
GENE626X	Abcc9	Abcc9	1	-1.296	-0.920924	-1.09444	0.590548	0.341115	-0.042373	0.45978	-0.165814	0.343848
GENE294X	Gm20045	Gm20045	1	-0.396323	-0.823168	-1.55428	-0.019785	-0.086569	0.551809	0.059921	0.113515	0.24952
GENE536X	Fam189a1	Fam189a1	1	-0.087897	-1.27742	-1.22483	0.96609	0.509065	-0.067084	0.279621	0.654644	0.527981
GENE592X	Kcnc1	Kcnc1	1	-0.016217	-1.24191	-1.24327	1.22735	0.462064	0.046195	0.308888	0.354575	0.484959
GENE583X	Amer3	Amer3	1	-0.243138	-1.45718	-1.28663	1.02121	0.306251	-0.164122	0.342411	0.361697	0.527257
GENE681X	Cacng2	Cacng2	1	-0.079326	-2.01384	-1.75924	1.11879	0.249992	-0.291455	0.219377	0.417629	0.633432
GENE447X	Atp2b2	Atp2b2	1	-0.216215	-1.29831	-1.85875	0.631243	0.20198	-0.378956	0.105078	0.157783	0.253891
GENE685X	Tmeff2	Tmeff2	1	-0.356022	-1.72917	-2.06488	0.778396	0.365894	-0.444762	0.438262	0.682843	0.559902
GENE935X	Inhbb	Inhbb	1	-0.330057	-2.177	-2.84578	1.26404	0.720549	0.42474	0.665519	0.690258	0.469297
GENE410X	Prr16	Prr16	1	-0.68951	-0.632187	-1.32481	0.139252	0.347679	0.332173	0.380716	0.488757	-0.004092
GENE331X	Gpr17	Gpr17	1	-0.485384	-0.868028	-1.54878	-0.072937	0.224114	0.28708	0.263664	0.369127	0.371854
GENE496X	Inhba	Inhba	1	-0.59265	-0.925712	-1.35918	0.267057	0.320623	0.319463	0.386435	0.335332	0.542923
GENE557X	Adgrg6	Adgrg6	1	-0.54114	-1.19593	-1.71601	0.344547	0.346833	0.009596	0.601017	0.340551	0.417027
GENE624X	Rims4	Rims4	1	-0.834219	-1.10598	-1.89761	0.37718	0.202853	-0.023192	0.303871	0.330992	0.303029
GENE819X	Slc6a13	Slc6a13	1	-1.27079	-1.11492	-2.4873	0.481842	0.406783	0.036786	0.831444	0.924903	0.820477
GENE327X	Pcdhb20	Pcdhb20	1	-0.534475	-1.3586	-1.5292	0.244445	-0.102684	-0.235111	0.401132	0.684911	0.782479
GENE272X	Srpk3	Srpk3	1	-0.385481	-1.13204	-1.53334	0.151299	0.306076	-0.285188	0.54214	0.641569	0.602643
GENE805X	Adora1	Adora1	1	-0.501302	-1.8128	-2.31931	0.742244	0.431491	0.116511	0.901028	0.974196	1.13769
GENE922X	Mpz	Mpz	1	-0.751784	-2.23977	-3.41951	0.734956	0.571008	-0.183342	0.925431	1.15694	1.22764
GENE663X	Mustn1	Mustn1	1	-0.3049	-1.64488	-1.87626	0.103837	0.863623	-0.043144	0.846246	0.522277	0.478735
GENE675X	Myom3	Myom3	1	-0.197538	-2.17095	-1.89126	0.310633	0.504666	0.196938	0.655526	0.550343	0.714866
GENE815X	Klhl40	Klhl40	1	-0.552755	-2.03183	-2.27177	0.324569	0.603083	0.305565	0.640211	0.813398	0.733451
GENE638X	Runx3	Runx3	1	-0.345886	-2.03212	-2.49445	-0.030384	0.320264	0.042242	0.046692	0.592139	0.154198
GENE483X	Mmd2	Mmd2	1	-0.564998	-1.11391	-1.16356	0.265875	0.453973	0.137331	0.059749	0.241098	-0.168609
GENE774X	Pcdhb7	Pcdhb7	1	-1.12548	-1.26334	-1.56438	0.598299	0.333281	0.203631	-0.077094	-0.050376	0.069218
GENE377X	Sh3rf3	Sh3rf3	1	-0.405917	-1.47174	-1.12115	0.397067	-0.00531	0.068299	0.162911	0.417794	-0.247892
GENE399X	Adcy9	Adcy9	1	-0.382509	-1.39513	-1.0754	0.384872	0.155289	0.12486	0.237113	0.379712	0.180777
GENE474X	Frrs1l	Frrs1l	1	-0.428639	-1.41072	-1.04463	0.49038	0.222685	0.151288	0.164432	0.189888	0.075736
GENE704X	Gprin2	Gprin2	1	-0.296247	-1.91882	-1.62824	0.759514	0.114909	0.364134	0.490743	0.245875	0.277447
GENE643X	Kcnd3	Kcnd3	1	-0.659929	-1.41346	-1.52584	0.570234	0.176659	0.091356	0.105293	0.07757	0.123202
GENE765X	Gria1	Gria1	1	-0.924294	-1.70125	-1.36699	0.743687	0.245581	0.099206	0.371567	0.162126	0.143763
GENE788X	Dscaml1	Dscaml1	1	-1.35404	-1.99518	-1.55433	0.496427	-0.014216	-0.172194	0.361865	0.393541	-0.194556
GENE608X	Gm37802	Gm37802	1	-0.912535	-1.49002	-1.31749	0.178664	0.391706	-0.101271	0.484368	0.42031	0.238742
GENE260X	Colgalt2	Colgalt2	1	-0.622118	-1.00368	-0.951611	0.06381	0.300136	0.091992	0.16045	0.172821	0.199437
GENE995X	Pamr1	Pamr1	1	-1.72387	-3.09886	-2.72811	0.434576	0.494143	0.281116	0.713185	0.678201	0.597478
GENE735X	Arhgap20	Arhgap20	1	-1.02276	-1.89491	-1.95135	0.194472	0.1394	-0.223665	0.332282	0.284291	0.321116
GENE888X	Dok7	Dok7	1	-1.43636	-2.29624	-2.48331	0.254432	0.141877	-0.376707	0.273561	0.471989	0.249538
GENE863X	C1qtnf2	C1qtnf2	1	-1.18151	-1.98978	-2.0285	0.417253	0.427582	-0.060462	0.253425	0.324941	0.366565
GENE956X	Tnni2	Tnni2	1	-1.72986	-2.18449	-2.46422	0.521065	0.464196	-0.179886	0.437225	0.692108	0.303956
GENE831X	Gm38165	Gm38165	1	-1.27674	-2.3688	-1.71565	0.260625	0.502279	-0.532592	0.359831	0.476435	0.463055
GENE555X	Fam129a	Fam129a	1	-0.586624	-1.57914	-1.81581	0.171538	0.144727	-0.064867	0.186304	0.182319	0.077086
GENE713X	Mylk4	Mylk4	1	-0.722027	-2.29562	-2.0727	-0.008921	0.287409	-0.187331	0.340681	0.224544	0.281252
GENE785X	Neb	Neb	1	-1.01392	-2.22328	-2.08527	-0.046525	0.324981	-0.12537	0.396594	0.076787	0.01536
GENE934X	Abi3bp	Abi3bp	1	-1.5838	-2.74624	-2.41502	-0.113508	0.289604	-0.058483	0.273765	0.368176	0.153628
GENE1003X	Gm15851	Gm15851	1	-1.91526	-3.81467	-3.16152	0.278697	0.549444	-0.49304	0.194064	0.284317	0.06609
GENE1068X	Aspn	Aspn	1	-3.2309	-6.64488	-4.57669	0.71152	0.74743	0.295658	0.807772	0.812792	0.097172
GENE684X	Kcnj8	Kcnj8	1	-0.712882	-1.23557	-1.19909	0.250711	0.848908	0.214574	0.322011	0.072159	0.364484
GENE725X	Cybrd1	Cybrd1	1	-1.52483	-1.38339	-1.34876	0.058844	0.214663	0.216718	0.641829	0.478325	0.250821
GENE697X	Abca9	Abca9	1	-1.23888	-1.34158	-1.1703	0.464177	0.408596	-0.122763	0.502874	0.450907	0.25244
GENE649X	C1qtnf1	C1qtnf1	1	-1.13145	-1.17375	-1.15531	0.222843	0.426119	0.212772	0.356734	0.186432	0.067226
GENE779X	Zfp469	Zfp469	1	-1.26916	-1.15099	-1.44189	0.479272	0.590348	0.181081	0.531494	0.396559	0.32394
GENE951X	Trpm5	Trpm5	1	-1.42548	-2.06502	-2.06501	0.59993	0.669044	0.423125	0.541243	0.51273	0.657971
GENE1004X	Slpi	Slpi	1	-1.85606	-2.32663	-2.77301	0.515203	0.943366	0.490212	0.827306	0.744164	0.700355
GENE783X	AY036118	AY036118	1	-1.74268	-1.48682	-0.766551	0.000831	-0.223786	1.1743	0.181691	0.494477	0.105965
GENE308X	Naprt	Naprt	1	-0.843782	-0.138329	-0.645256	-0.033152	0.58245	0.886561	0.558902	0.759152	0.528359
GENE855X	Sardhos	Sardhos	1	-1.40178	-0.323907	-0.840682	0.737039	1.08179	1.47988	1.2348	1.50894	0.801966
GENE1067X	Gm22009	Gm22009	1	0.132897	-1.86605	-2.2129	3.5201	1.3376	4.91501	3.64768	1.52667	1.31727
