# Supplementary material for: Catalytically inactive Dnmt3b rescues mouse embryonic development by accessory and repressive functions
Source: Nat Commun. 2019 Sep 26;10:4374. doi: 10.1038/s41467-019-12355-7 (PMC6763448; doi:10.1038/s41467-019-12355-7)
Supplement: Supplementary file 8 — Supplementary Data 4 [file 41467_2019_12355_MOESM8_ESM.xlsx]

## Sheet: Sheet1
Group	Gene name	chr	Start	End	mean FPKM +/+	FC -/-
1	Gnas	chr2	174284320	174346744	75.228	NDE
1	Rpl5	chr5	107900502	107909005	70.0151	NDE
1	Rpl21	chr5	146832890	146837032	65.7918	NDE				mean FPKM
1	Ywhaz	chr15	36770770	36794547	65.6972	NDE			0	0	0.5	1	1
1	Fam89b	chr19	5728087	5729653	51.2257	NDE
1	Rab1b	chr19	5099207	5106996	41.5661	NDE				Fold Change
1	Pcdhga3	chr18	37674307	37841873	34.984	NDE			-5				5
1	Serf2	chr2	121449195	121458313	31.1898	NDE
1	Capns1	chr7	30186936	30198811	30.4883	NDE					NDE	Not Differentially Expressed
1	Atf6b	chr17	34647146	34655074	30.4186	NDE
1	Hsbp1	chr8	119344488	119348922	28.7604	NDE
1	Rbx1	chr15	81466316	81476369	27.5479	NDE
1	Tbcb	chr7	30224131	30232272	23.975	NDE
1	Egln2	chr7	27158658	27166802	23.6347	NDE
1	Emc10	chr7	44489937	44496529	20.4321	NDE
1	Myog	chr1	134289989	134292548	20.2343	NDE
1	Ssna1	chr2	25271039	25272438	19.965	NDE
1	Lmtk3	chr7	45783738	45804144	19.8598	NDE
1	Dalrd3	chr9	108569886	108572774	18.4991	NDE
1	Tprgl	chr4	154157485	154160666	18.1265	NDE
1	Tm9sf3	chr19	41210842	41264004	16.8773	NDE
1	Ctnnd1	chr2	84600071	84650765	16.7382	NDE
1	Usf2	chr7	30945248	30956803	16.6659	NDE
1	Snx5	chr2	144250123	144270906	16.6298	NDE
1	Yipf2	chr9	21588682	21592828	16.2853	NDE
1	Adcy6	chr15	98589994	98607633	16.1524	NDE
1	Kmt2b	chr7	30568858	30588726	14.7838	NDE
1	Celf3	chr3	94478295	94492198	14.6805	NDE
1	Mtmr4	chr11	87592162	87616302	14.036	NDE
1	Ptpn23	chr9	110385082	110408213	13.7586	NDE
1	Ncdn	chr4	126743750	126753438	13.2277	NDE
1	Adprhl2	chr4	126316047	126321703	12.463	NDE
1	Tnks1bp1	chr2	85048022	85073048	12.4376	NDE
1	Fbrs	chr7	127479199	127491711	12.2343	NDE
1	Psenen	chr7	30561863	30563627	12.1988	NDE
1	Ephb3	chr16	21204755	21223305	12.1976	NDE
1	Fastk	chr5	24438440	24445287	11.6679	NDE
1	Pdlim7	chr13	55495795	55513676	11.195	NDE
1	Nsmce1	chr7	125467640	125491596	11.0116	NDE
1	Babam1	chr8	71396861	71404619	10.8588	NDE
1	Nsd1	chr13	55209782	55318325	10.3739	NDE
1	Mpst	chr15	78406712	78414002	10.198	NDE
1	Arhgef2	chr3	88605966	88648052	10.1905	NDE
1	Smtn	chr11	3517523	3540612	9.80328	NDE
1	Rabl6	chr2	25583018	25608521	9.79601	NDE
1	Ppp1r2	chr16	31251537	31275277	9.56793	NDE
1	Josd2	chr7	44467980	44471662	9.09977	NDE
1	Fblim1	chr4	141576062	141606096	8.96285	NDE
1	Pdrg1	chr2	153008890	153015427	8.50188	NDE
1	Abcf3	chr16	20548577	20561379	8.2302	NDE
1	Gm16617	chr14	51986389	51988829	7.67145	NDE
1	Dad1	chr14	54235479	54254104	7.23996	NDE
1	4930579G18Rik	chr14	54650511	54654607	7.12534	NDE
1	Gtf2ird1	chr5	134357656	134456716	6.3905	NDE
1	Rnf208	chr2	25242255	25244262	6.29639	NDE
1	Armc5	chr7	128237342	128245100	5.86558	NDE
1	Rras	chr7	45017961	45021647	5.74088	NDE
1	Kctd3	chr1	188971095	189007841	5.51122	NDE
1	Banp	chr8	121949750	122029258	5.36731	NDE
1	B4galt3	chr1	171270328	171276896	5.28886	NDE
1	Srr	chr11	74906359	74925948	5.16322	NDE
1	Erbb3	chr10	128567523	128589652	5.12249	NDE
1	Tiam1	chr16	89787111	89980080	4.96986	NDE
1	Proser1	chr3	53463666	53481755	4.76791	NDE
1	4930455C13Rik	chr10	21319088	21342057	4.69399	NDE
1	Kif3b	chr2	153291413	153333390	4.57924	NDE
1	Ptpn14	chr1	189728268	189876695	4.45778	NDE
1	Mrpl3	chr9	105053239	105079888	4.42554	NDE
1	Dhx34	chr7	16197147	16222037	4.36438	NDE
1	Ankle1	chr8	71406010	71409904	4.19505	NDE
1	Sec22c	chr9	121680045	121705490	4.05973	NDE
1	Map4k2	chr19	6341135	6355615	4.0199	NDE
1	Sharpin	chr15	76347040	76351111	3.96972	NDE
1	Rnf111	chr9	70425424	70503725	3.90279	NDE
1	Rabgap1	chr2	37443279	37566454	3.76496	NDE
1	Klhdc8b	chr9	108447636	108461581	3.7235	NDE
1	Rhod	chr19	4425459	4439432	3.65033	NDE
1	Igflr1	chr7	30565427	30567962	3.57466	NDE
1	Sprtn	chr8	124897886	124906161	3.49498	NDE
1	Pisd	chr5	32736301	32785646	3.44268	NDE
1	Stk19	chr17	34823993	34836945	3.43716	NDE
1	1600002K03Rik	chr10	80172944	80175146	3.39981	NDE
1	Fer	chr17	63896018	64139494	3.38479	NDE
1	Mterf4	chr1	93299211	93305915	3.2224	NDE
1	Tmem126a	chr7	90450700	90457229	3.07182	NDE
1	Apobec2	chr17	48419231	48432728	3.04866	NDE
1	Sfi1	chr11	3131850	3193463	2.99306	NDE
1	Ppfia3	chr7	45339122	45367019	2.92655	NDE
1	Ankrd24	chr10	81628540	81647610	2.91539	NDE
1	Rgs3	chr4	62559847	62704001	2.8136	NDE
1	Nufip1	chr14	76110891	76137379	2.78297	NDE
1	Syne4	chr7	30314807	30319046	2.76571	NDE
1	Anpep	chr7	79821803	79861059	2.69063	NDE
1	Fuk	chr8	110882456	110902488	2.67874	NDE
1	Slc2a8	chr2	32972990	32982083	2.67331	NDE
1	Gucd1	chr10	75351111	75517972	2.65465	NDE
1	Nat14	chr7	4922028	4925006	2.65179	NDE
1	Nos3	chr5	24364810	24384474	2.57488	NDE
1	Nexn	chr3	152236982	152266350	2.53744	NDE
1	Dpm1	chr2	168209048	168230591	2.40495	NDE
1	Bend4	chr5	67392147	67428310	2.40191	NDE
1	Glyctk	chr9	106152857	106158138	2.31456	NDE
1	Gm32834	chr13	51378136	51418686	2.29621	NDE
1	Ighmbp2	chr19	3260924	3283017	2.22943	NDE
1	Endod1	chr9	14353990	14381507	2.1825	NDE
1	Zbtb24	chr10	41450383	41465574	2.15889	NDE
1	Jade1	chr3	41555731	41616864	2.08209	NDE
1	Plpp7	chr2	32095528	32110820	2.04256	NDE
1	Slc25a19	chr11	115614178	115628295	2.03647	NDE
1	Pcdha8	chr18	36992371	37187657	1.9282	NDE
1	Lrrc14b	chr13	74359578	74364005	1.92586	NDE
1	Unkl	chr17	25188397	25234443	1.87416	NDE
1	Nfe2	chr15	103248212	103258403	1.86398	NDE
1	Dmrtb1	chr4	107676290	107684230	1.73026	NDE
1	Gm12404	chr4	41520694	41525823	1.70514	NDE
1	Lig4	chr8	9969049	9977686	1.69151	NDE
1	Ston2	chr12	91633009	91788387	1.61304	NDE
1	Nrros	chr16	32142785	32165594	1.59844	NDE
1	Fbxl22	chr9	66508459	66514593	1.58406	NDE
1	Zfyve26	chr12	79232346	79296304	1.57229	NDE
1	Slc30a3	chr5	31086106	31108237	1.39314	NDE
1	Tstd1	chr1	171418872	171420352	1.37398	NDE
1	Rab40b	chr11	121356125	121388251	1.3544	NDE
1	Ptpn6	chr6	124720707	124738714	1.34179	NDE
1	Mfsd2b	chr12	4862440	4874359	1.33698	NDE
1	Gm20522	chr17	35122738	35126440	1.32211	NDE
1	Wdr89	chr12	75630596	75669537	1.31171	NDE
1	Ccdc74a	chr16	17646470	17650738	1.26941	NDE
1	Ldb3	chr14	34526699	34588681	1.25165	NDE
1	Ddit4l	chr3	137621612	137628333	1.25059	NDE
1	Cracr2b	chr7	141461094	141466613	1.25014	NDE
1	2810468N07Rik	chr17	25570811	25575043	1.24743	NDE
1	D2hgdh	chr1	93824909	93852348	1.14575	NDE
1	Sirt5	chr13	43365496	43395203	1.11344	NDE
1	Alpk3	chr7	81057600	81105612	1.10264	NDE
1	4932702P03Rik	chr13	24905593	24914272	1.10181	NDE
1	Mbp	chr18	82475146	82585637	1.09783	NDE
1	Gm38804	chr6	48613973	48622357	1.07046	NDE
1	Grm4	chr17	27422387	27513341	1.0678	NDE
1	4933416M07Rik	chr8	27142910	27146304	1.04473	NDE
1	Ushbp1	chr8	71384272	71395802	1.01359	NDE
1	Pced1b	chr15	97247107	97385689	0.943629	NDE
1	Cgref1	chr5	30933143	30945591	0.942374	NDE
1	Ptpn3	chr4	57190841	57301837	0.893902	NDE
1	Zim3	chr7	6955685	6977420	0.854633	NDE
1	Scn5a	chr9	119483408	119579016	0.813876	NDE
1	Chst8	chr7	34674468	34812711	0.81294	NDE
1	Rps6kl1	chr12	85135249	85151264	0.783908	NDE
1	Parp12	chr6	39086410	39118349	0.771999	NDE
1	Sgcg	chr14	61221059	61258490	0.764726	NDE
2	Ptprcap	chr19	4154606	4156751	0.696547	NDE
2	Tex15	chr8	33516738	33585582	0.637697	NDE
2	Rasgrp2	chr19	6399340	6415216	0.61239	NDE
2	Prodh2	chr7	30493622	30513402	0.612285	NDE
2	Smpd5	chr15	76294434	76296896	0.608172	NDE
2	Plekhg4	chr8	105373274	105382862	0.585277	NDE
2	Zfp442	chr2	150407141	150451486	0.569371	NDE
2	Gm16793	chr8	35582503	35588972	0.555205	NDE
2	1700102P08Rik	chr9	108392805	108410934	0.542832	NDE
2	Kcnj11	chr7	46093953	46100764	0.523797	NDE
2	Bend7	chr2	4717831	4802142	0.520436	NDE
2	Dapk2	chr9	66158223	66272242	0.515166	NDE
2	Kcng1	chr2	168260117	168281736	0.50968	NDE
2	Pstpip2	chr18	77794545	77882007	0.493713	NDE
2	Lat	chr7	126363824	126369570	0.491865	NDE
2	9630013K17Rik	chr11	63964226	63968040	0.468077	NDE
2	Gm16206	chr3	53452619	53457797	0.461627	NDE
2	Gja3	chr14	57034460	57058100	0.43654	NDE
2	1700001P01Rik	chr11	97771481	97775918	0.428684	NDE
2	Gm6712	chr17	17294443	17319511	0.421311	NDE
2	Coro6	chr11	77462411	77470484	0.420922	NDE
2	Obscn	chr11	58994256	59136402	0.412891	NDE
2	E030013I19Rik	chr2	12300946	12312315	0.404623	NDE
2	C5ar1	chr7	16246743	16259540	0.378579	NDE
2	Proz	chr8	13060914	13076026	0.367846	NDE
2	Lmod1	chr1	135324807	135368065	0.366103	NDE
2	Scarna13	chr12	105031075	105031349	0.353894	NDE
2	Gltpd2	chr11	70519196	70520736	0.344229	NDE
2	1700020D05Rik	chr19	5502767	5503787	0.326294	NDE
2	Gm10863	chr15	79166041	79227524	0.316161	NDE
2	P2rx7	chr5	122643911	122691432	0.302953	NDE
2	Sycp3	chr10	88459569	88473236	0.296993	NDE
2	Ccdc30	chr4	119322893	119415521	0.293453	NDE
2	Cd300a	chr11	114890041	114904654	0.292402	NDE
2	Hkdc1	chr10	62383137	62422491	0.269611	NDE
2	Mzb1	chr18	35647266	35649367	0.25775	NDE
2	Kcnip4	chr5	48389502	49524907	0.243407	NDE
2	Asprv1	chr6	86628164	86629710	0.232833	NDE
2	Crhbp	chr13	95431371	95444924	0.219977	NDE
2	Atg9b	chr5	24384181	24392143	0.213096	NDE
2	Nkx6-3	chr8	23153269	23158948	0.21018	NDE
2	Amn	chr12	111271095	111276426	0.208563	NDE
2	A330102I10Rik	chr13	29014399	29040336	0.194832	NDE
2	Tmem184a	chr5	139802485	139819917	0.187753	NDE
2	Haao	chr17	83831356	83846790	0.183522	NDE
2	1700028K03Rik	chr5	107534709	107551542	0.181648	NDE
2	Sspo	chr6	48448229	48501250	0.174822	NDE
2	Ccin	chr4	43983483	43985423	0.172567	NDE
2	Gm128	chr3	95236920	95241598	0.166784	NDE
2	Lrrc10	chr10	117045341	117046768	0.163154	NDE
2	1700003M07Rik	chr4	129960374	129963657	0.159543	NDE
2	Nsun7	chr5	66259897	66298026	0.158785	NDE
2	Gm26710	chr10	80578647	80580677	0.147174	NDE
2	Hhatl	chr9	121784016	121792507	0.146142	NDE
2	Cebpe	chr14	54710363	54712174	0.141629	NDE
2	Ccdc113	chr8	95534085	95558890	0.137522	NDE
2	Ribc2	chr15	85132099	85144569	0.134796	NDE
2	Fgf6	chr6	127015586	127028187	0.127651	NDE
2	Agbl2	chr2	90782727	90834437	0.114296	NDE
2	Arl9	chr5	77004055	77010606	0.113422	NDE
2	Galr3	chr15	79041885	79043558	0.111264	NDE
2	Dppa3	chr6	122626410	122630272	0.105769	NDE
2	Gm12915	chr4	124735730	124751354	0.105115	NDE
2	Gm15674	chr1	130422824	130437914	0.101598	NDE
2	Cd164l2	chr4	133212131	133224555	0.101329	NDE
2	Omp	chr7	98143359	98145502	0.0920999	NDE
2	Ak7	chr12	105705976	105782447	0.0861201	NDE
2	Esr2	chr12	76120419	76177259	0.0855376	NDE
2	Acpp	chr9	104288251	104337748	0.0838072	NDE
2	Gnat2	chr3	108092789	108101432	0.0814114	NDE
2	Methig1	chr15	100353149	100383964	0.0798151	NDE
2	Tekt4	chr17	25471590	25476594	0.0757993	NDE
2	Zfp42	chr8	43295063	43306980	0.0754168	NDE
2	Hcar1	chr5	123876736	123880020	0.072114	NDE
2	Fam83e	chr7	45721212	45729492	0.0674578	NDE
2	Papolb	chr5	142525838	142530076	0.0671097	NDE
2	Fbp2	chr13	62836877	62858422	0.0622208	NDE
2	Gm29638	chr7	12959299	12961887	0.0549634	NDE
2	Gm28651	chr14	32685648	32687516	0.0548059	NDE
2	Fancd2os	chr6	113596761	113600715	0.0547498	NDE
2	Pde11a	chr2	75989141	76338774	0.05314	NDE
2	Hist1h2ba	chr13	23933773	23934156	0.0531026	NDE
2	Hist1h2aa	chr13	23934462	23934851	0.0522857	NDE
2	Myo15b	chr11	115858406	115892603	0.0497866	NDE
2	Noxa1	chr2	25085667	25095149	0.0478347	NDE
2	Rasal1	chr5	120648812	120679597	0.042997	NDE
2	Spo11	chr2	172977700	172993576	0.0423576	NDE
2	Il22ra1	chr4	135728172	135752140	0.0420946	NDE
2	Pgc	chr17	47726842	47734482	0.0389761	NDE
2	6330420H09Rik	chr7	135853682	135855710	0.0383632	NDE
2	Platr8	chr2	109902396	109913319	0.0378078	NDE
2	Gm14327	chr2	177897096	177905784	0.0369086	NDE
2	BC048507	chr13	67863326	67863925	0.0365175	NDE
2	1810049I09Rik	chr7	65212814	65213429	0.0331029	NDE
2	2210420H20Rik	chr18	82754505	82759041	0.0324188	NDE
2	Jakmip3	chr7	138940730	139026888	0.0322699	NDE
2	4930401G09Rik	chr5	115358700	115360123	0.0320116	NDE
2	Gm15343	chr10	76564765	76570532	0.0318616	NDE
2	Galp	chr7	6197090	6216137	0.0313714	NDE
2	Timm8a2	chr14	122034674	122038420	0.0303975	NDE
2	4930521O11Rik	chr14	7362097	7365134	0.0303444	NDE
2	Gm40557	chr12	100237754	100242444	0.0298188	NDE
2	Tmem171	chr13	98686235	98694834	0.0293439	NDE
2	Gm14040	chr2	129493570	129515807	0.029256	NDE
2	Gm15411	chr5	148995651	149015813	0.0291534	NDE
2	Slc44a4	chr17	34914466	34930436	0.0275859	NDE
2	Hsf5	chr11	87617164	87659542	0.0253874	NDE
2	Prr23a2	chr9	98856494	98857374	0.02487	NDE
2	Pinlyp	chr7	24541658	24546118	0.0241891	NDE
2	Krt88	chr15	101447745	101453909	0.0241498	NDE
2	Gm29371	chr1	87080171	87096418	0.0230411	NDE
2	Gm2511	chr7	43511165	43518970	0.0230151	NDE
2	Zar1l	chr5	150507055	150518164	0.0227837	NDE
2	Vmn1r3	chr4	3184382	3185305	0.0220686	NDE
2	Ube2d2b	chr5	107830099	107831776	0.0218949	NDE
2	Il12a	chr3	68690644	68698547	0.0212054	NDE
2	Krt27	chr11	99345565	99351104	0.0184543	NDE
2	Rpl3l	chr17	24727820	24736143	0.0178171	NDE
2	Gm35911	chr5	99906254	99951092	0.0178164	NDE
2	Gm39157	chr8	33985914	33990524	0.0172809	NDE
2	4930417O22Rik	chr11	101952421	101960573	0.0172225	NDE
2	BC049730	chr7	24709242	24714535	0.01715	NDE
2	Rnf186	chr4	138967112	138968360	0.016862	NDE
2	Bcl2l10	chr9	75347758	75351632	0.0167143	NDE
2	Znrf4	chr17	56511248	56512483	0.0164979	NDE
2	Gm26868	chr9	56606693	56614473	0.0160956	NDE
2	4931403M11Rik	chr14	24617557	24788520	0.0159089	NDE
2	H1fnt	chr15	98255982	98257307	0.0158828	NDE
2	Zp3	chr5	135980099	135988624	0.015413	NDE
2	Lep	chr6	29060220	29073877	0.0152065	NDE
2	Cabp2	chr19	4081578	4087340	0.0151047	NDE
2	Aurkc	chr7	6995300	7003091	0.0138792	NDE
2	4930524B15Rik	chr11	31965592	31979651	0.0138764	NDE
2	Smc1b	chr15	85064691	85131957	0.0132626	NDE
2	Foxi1	chr11	34204338	34208089	0.0132184	NDE
2	Cd55b	chr1	130388537	130423009	0.0126197	NDE
2	H60c	chr10	3256208	3267771	0.0125293	NDE
2	Dnajc5g	chr5	31106285	31112526	0.0124718	NDE
2	Mettl7a2	chr15	100353200	100361840	0.0117745	NDE
2	Nipsnap3a	chr4	52989272	53001162	0.0117665	NDE
2	Krt81	chr15	101459061	101463765	0.0114385	NDE
2	Krt12	chr11	99415666	99422259	0.0110105	NDE
2	Cfap221	chr1	119923341	119997234	0.010432	NDE
2	Aox4	chr1	58210397	58268597	0.0102005	NDE
2	Sycp2l	chr13	41114307	41174351	0.0100955	NDE
2	Ccdc185	chr1	182747126	182749180	0.00992283	NDE
2	Fam47e	chr5	92555069	92591279	0.00966417	NDE
2	Rnf224	chr2	25234476	25236787	0.00881981	NDE
2	4933414I15Rik	chr11	50940711	50943765	0.00868829	NDE
2	Lipo1	chr19	33775521	33787462	0.00830607	NDE
2	Krt26	chr11	99328550	99337966	0.00798076	NDE
2	Nme8	chr13	19645078	19697794	0.00785796	NDE
2	4930467D21Rik	chr5	97392417	97642179	0.00700014	NDE
2	Wdr20rt	chr12	65225517	65233359	0.00695478	NDE
2	Pabpc6	chr17	9666497	9669704	0.00635643	NDE
2	Ptchd3	chr11	121830247	121843423	0.00590029	NDE
2	Dcdc2c	chr12	28437795	28552399	0.00569116	NDE
2	Gm33326	chr8	12461419	12466964	0.00534506	NDE
2	Klhdc7b	chr15	89384917	89388867	0.00516108	NDE
2	Morc2b	chr17	33135588	33139683	0.00497837	NDE
2	Ffar1	chr7	30857390	30861564	0.00488417	NDE
2	Olfr279	chr15	98492402	98502637	0.00363808	NDE
2	Loxhd1	chr18	77281958	77442341	0.00248161	NDE
3	Taf7l	chrX	134460118	134476490	0.0264912	239.121
3	Slc25a31	chr3	40708855	40726096	0.103561	127.526
3	Mael	chr1	166201201	166238747	0.056604	104.43
3	Rpl10l	chr12	66283379	66284401	0.0207637	58.5755
3	Hormad1	chr3	95559677	95587671	0.0122256	51.0627
3	Tex12	chr9	50556819	50561325	0.020729	40.3272
3	Tex101	chr7	24668007	24676675	0.0123062	38.2229
3	Gpat2	chr2	127425199	127436092	0.17506	37.0614
3	Pramel1	chr4	143394428	143400160	0.00729829	32.8379
3	Dazl	chr17	50279394	50293599	0.0848067	32.0169
3	Xlr4c	chrX	73233688	73243130	0.0161477	31.8794
3	Ddx4	chr13	112598333	112652475	0.0636426	29.2739
3	Prr23a3	chr9	98864767	98866583	0.0116903	28.1296
3	Rbm44	chr1	91145089	91170795	0.00312848	26.322
3	Asz1	chr6	18050964	18109061	0.0075084	22.335
3	Ccer1	chr10	97693059	97694923	0.0109337	15.9101
3	Rpl39l	chr16	10170226	10174911	0.341734	12.3389
3	Rhox6	chrX	37826910	37829857	0.0431055	10.3851
3	Piwil2	chr14	70372480	70429094	0.04507	10.3274
3	1700018B08Rik	chr8	121530780	121544320	0.0157584	9.19574
3	Topaz1	chr9	122747346	122802135	0.00398347	8.71143
3	E330020D12Rik	chr1	153404827	153414233	0.0330985	8.50338
3	Naa11	chr5	97382198	97392379	0.00595543	8.40807
3	Gm14139	chr2	150181755	150193279	0.0122327	7.68628
3	Sycp1	chr3	102818499	102936100	0.573436	7.6702
3	Ptpn20	chr14	33589270	33640754	0.0354987	7.15101
3	Rnf17	chr14	56402581	56525032	0.112657	6.68579
3	Majin	chr19	6184388	6224225	0.0219807	6.54583
3	Sycp2	chr2	178345293	178407685	0.0522508	5.81378
3	Btbd18	chr2	84659079	84668780	0.0379707	5.3128
3	Psma8	chr18	14706151	14762299	0.136419	4.79475
3	Meioc	chr11	102663716	102682237	0.122591	3.72314
3	Pnldc1	chr17	12888902	12910000	0.472096	2.55834
3	2810429I04Rik	chr13	3478230	3501393	0.176758	2.45831
