# Supplementary material for: Catalytically inactive Dnmt3b rescues mouse embryonic development by accessory and repressive functions
Source: Nat Commun. 2019 Sep 26;10:4374. doi: 10.1038/s41467-019-12355-7 (PMC6763448; doi:10.1038/s41467-019-12355-7)
Supplement: Supplementary file 9 — Supplementary Data 5 [file 41467_2019_12355_MOESM9_ESM.xlsx]

## Sheet: Sheet1
"Strong" and "Weak" DMRs identified in Dnmt3b -/- and Dnmt3b CI/CI embryos
DMR			Dnmt3b -/-	Dnmt3b CI/CI		NDM = not differentially methylated
Chr	Start	End	Diff. meth	Diff. meth
chr1	165663382	165663472	-0.549524	-0.367771
chr1	159585413	159585472	-0.697478	-0.414255
chr1	153353920	153353952	-0.521742	-0.386224
chr1	23656519	23656564	-0.447822	-0.407817
chr1	169174975	169175098	-0.502244	-0.424451
chr1	5916135	5916333	-0.455553	-0.406685
chr1	195213133	195213354	-0.541772	-0.391148
chr1	133168430	133168523	-0.439759	-0.390564
chr1	75484386	75484605	-0.622381	-0.40246
chr1	166238543	166238938	-0.641192	-0.396672
chr10	93559533	93559601	-0.465403	-0.362066
chr10	118126238	118126255	-0.663119	-0.416596
chr10	79882608	79882634	-0.406035	-0.349731
chr10	118136668	118136679	-0.741481	-0.43093
chr10	80890004	80890187	-0.554532	-0.411136
chr10	60721711	60721812	-0.465047	-0.389999
chr10	97692949	97693064	-0.697033	-0.505474
chr10	80312758	80312815	-0.453036	-0.362539
chr10	81400296	81400386	-0.627027	-0.362277
chr10	81219054	81219195	-0.42871	-0.346572
chr10	80834296	80834396	-0.595418	-0.339475
chr10	117045696	117045924	-0.470615	-0.388334
chr10	121267166	121267302	-0.538406	-0.380808
chr10	97693801	97694033	-0.584743	-0.355066
chr11	115356610	115356742	-0.491445	-0.343887
chr11	107014354	107014386	-0.569988	-0.474708
chr11	103631533	103631611	-0.568177	-0.396914
chr11	59177439	59177473	-0.457696	-0.380364
chr11	120944150	120944209	-0.550274	-0.371836
chr11	116064706	116064805	-0.466567	-0.32924
chr11	48821398	48821548	-0.737137	-0.483976
chr11	116223927	116224005	-0.583692	-0.350371
chr11	50943763	50943788	-0.494285	-0.35737
chr11	50803723	50803801	-0.660875	-0.440871
chr11	62750707	62750759	-0.717156	-0.370928
chr11	102460625	102460693	-0.525002	-0.337939
chr11	50604578	50604737	-0.674575	-0.56214
chr11	116105991	116106220	-0.417636	-0.337618
chr12	18388213	18388231	-0.437396	-0.347394
chr12	72832371	72832401	-0.544497	-0.434901
chr12	52933935	52934036	-0.553907	-0.387172
chr12	71533277	71533319	-0.668916	-0.446388
chr12	103323802	103323894	-0.542756	-0.368868
chr13	113222778	113222805	-0.719694	-0.636673
chr13	95445327	95445420	-0.558667	-0.368764
chr13	72897898	72897972	-0.586036	-0.350736
chr13	93041745	93041860	-0.522552	-0.367393
chr13	3221819	3221963	-0.517932	-0.382058
chr13	99421743	99421840	-0.587581	-0.419245
chr13	9494874	9494970	-0.558835	-0.370973
chr14	70429399	70429421	-0.569427	-0.354011
chr14	99022593	99022702	-0.430382	-0.368038
chr14	24618385	24618499	-0.421025	-0.362908
chr14	19180489	19180792	-0.523762	-0.391468
chr14	120148684	120148811	-0.592021	-0.420741
chr14	33932397	33932652	-0.522571	-0.398482
chr14	57542373	57542645	-0.569549	-0.405311
chr15	76294017	76294091	-0.377634	-0.36532
chr15	97246276	97246354	-0.550226	-0.433723
chr15	84097754	84097790	-0.606414	-0.453382
chr15	85131645	85131830	-0.406925	-0.349867
chr15	7803324	7803524	-0.533837	-0.380731
chr15	38915075	38915208	-0.562808	-0.345463
chr15	89543148	89543272	-0.628538	-0.475099
chr15	76934222	76934325	-0.668245	-0.433799
chr15	76233651	76233824	-0.654995	-0.551123
chr15	80395543	80395641	-0.704978	-0.383293
chr15	80372191	80372344	-0.656774	-0.396335
chr15	78820789	78820927	-0.462674	-0.39718
chr15	79828576	79828995	-0.581584	-0.386596
chr16	19083308	19083320	-0.729959	-0.534864
chr16	3532405	3532438	-0.482314	-0.352215
chr16	91104097	91104122	-0.522432	-0.359679
chr16	92644288	92644360	-0.53701	-0.342266
chr16	38484023	38484144	-0.471027	-0.36743
chr16	91514679	91514805	-0.665074	-0.431188
chr17	35276971	35277015	-0.479128	-0.375531
chr17	27415646	27415686	-0.537107	-0.356319
chr17	34672726	34672746	-0.513015	-0.391342
chr17	34670657	34670751	-0.476872	-0.336831
chr17	15785870	15786008	-0.615126	-0.337696
chr17	23523461	23523546	-0.61383	-0.424631
chr17	53804242	53804336	-0.719745	-0.463004
chr17	3044048	3044169	-0.651535	-0.403591
chr17	33917519	33917708	-0.531444	-0.359901
chr17	8260762	8261030	-0.584606	-0.33603
chr18	83011528	83011639	-0.521772	-0.382978
chr18	37737527	37737567	-0.385841	-0.354797
chr18	37653896	37654010	-0.441032	-0.367362
chr18	37505768	37505898	-0.501383	-0.457502
chr18	37756969	37757026	-0.527408	-0.467648
chr18	82872559	82872663	-0.477361	-0.380828
chr18	77452803	77452900	-0.466386	-0.387156
chr18	37020888	37020949	-0.5064	-0.525756
chr18	37265891	37265908	-0.635558	-0.455722
chr18	27726381	27726389	-0.570625	-0.363733
chr18	37301256	37301375	-0.472374	-0.447001
chr18	37475462	37475553	-0.611379	-0.443456
chr18	43836330	43836404	-0.412753	-0.42521
chr18	37485812	37485930	-0.649911	-0.450449
chr18	37266020	37266193	-0.473944	-0.391602
chr18	62264795	62264904	-0.572793	-0.323726
chr18	37685953	37686246	-0.563675	-0.349898
chr18	76145801	76146050	-0.497464	-0.391547
chr19	41088752	41088768	-0.434928	-0.358735
chr19	32225129	32225268	-0.571323	-0.368076
chr19	10603669	10603767	-0.482609	-0.364882
chr19	29704961	29705075	-0.671698	-0.326286
chr19	5450250	5450324	-0.434964	-0.357756
chr19	57324048	57324111	-0.640452	-0.536149
chr19	57325026	57325130	-0.74829	-0.465204
chr19	12247708	12247772	-0.772651	-0.38023
chr19	11868979	11869056	-0.416419	-0.340284
chr2	181896640	181896668	-0.71737	-0.503856
chr2	164393347	164393385	-0.542623	-0.490619
chr2	164167686	164167795	-0.435081	-0.425102
chr2	164957258	164957292	-0.556793	-0.387846
chr2	164951176	164951211	-0.547006	-0.430696
chr2	164507280	164507386	-0.691639	-0.34622
chr2	164392816	164392898	-0.662096	-0.471054
chr2	152636791	152636849	-0.377421	-0.351013
chr2	167105560	167105751	-0.689122	-0.329417
chr2	136550208	136550301	-0.693137	-0.445642
chr2	152627888	152628016	-0.392542	-0.332094
chr2	163858121	163858214	-0.481725	-0.3481
chr2	178407435	178407505	-0.65666	-0.519217
chr2	152634578	152634683	-0.396029	-0.444831
chr3	27374812	27374891	-0.644582	-0.406503
chr3	144399685	144399703	-0.522126	-0.433349
chr3	13260006	13260100	-0.569299	-0.337137
chr3	108093021	108093110	-0.487017	-0.426858
chr3	37481372	37481422	-0.803843	-0.534311
chr3	144738570	144738726	-0.676455	-0.445579
chr3	152266823	152266933	-0.442088	-0.347108
chr3	102935790	102935911	-0.656241	-0.58064
chr3	95240683	95240927	-0.480291	-0.353809
chr3	89143216	89143376	-0.66007	-0.448012
chr4	147957776	147957869	-0.392118	-0.395681
chr4	137729864	137729952	-0.527015	-0.380518
chr4	142957189	142957262	-0.545582	-0.355042
chr4	106658238	106658313	-0.617219	-0.361613
chr4	123189070	123189110	-0.710072	-0.43818
chr4	96463401	96463519	-0.578868	-0.462808
chr4	147276023	147276094	-0.371557	-0.32561
chr4	147187696	147187929	-0.542694	-0.415781
chr4	19766673	19767064	-0.680564	-0.348569
chr4	107683545	107683920	-0.690976	-0.359846
chr5	36112969	36113008	-0.470969	-0.321985
chr5	147925947	147925983	-0.556956	-0.331556
chr5	147114876	147114904	-0.738858	-0.460952
chr5	92392950	92392992	-0.574355	-0.483932
chr5	122775876	122775954	-0.683564	-0.471594
chr5	144037309	144037419	-0.644426	-0.373504
chr5	77002885	77002911	-0.571611	-0.403119
chr5	147409051	147409116	-0.474016	-0.359799
chr5	139921994	139922032	-0.428864	-0.331955
chr5	129116245	129116322	-0.568615	-0.37175
chr5	122725311	122725344	-0.606737	-0.341901
chr5	149279628	149279814	-0.515836	-0.350689
chr5	123120136	123120340	-0.696871	-0.3977
chr5	66019193	66019377	-0.738631	-0.396404
chr5	139973144	139973467	-0.609869	-0.467426
chr6	146686047	146686063	-0.541608	-0.423047
chr6	83627302	83627436	-0.575527	-0.453126
chr6	117087314	117087341	-0.493179	-0.374069
chr6	135104913	135104950	-0.52357	-0.412416
chr6	87513295	87513338	-0.67409	-0.363021
chr6	124995025	124995131	-0.586228	-0.332597
chr6	126738399	126738526	-0.598925	-0.440687
chr6	85076283	85076570	-0.614614	-0.381077
chr6	90309523	90309753	-0.535572	-0.40989
chr7	127344450	127344620	-0.676902	-0.402983
chr7	136871765	136871810	-0.508276	-0.328327
chr7	25192113	25192211	-0.598512	-0.356923
chr7	24994109	24994271	-0.655346	-0.414499
chr7	98846362	98846511	-0.673895	-0.36325
chr7	80085984	80086207	-0.60384	-0.425687
chr7	3628841	3628908	-0.690263	-0.391558
chr7	102113541	102113781	-0.567314	-0.367521
chr7	24433058	24433237	-0.508466	-0.381972
chr8	13731397	13731430	-0.458253	-0.385833
chr8	108302610	108302634	-0.506236	-0.370022
chr8	116385121	116385162	-0.516293	-0.48199
chr8	121542209	121542250	-0.689862	-0.549367
chr8	95589825	95589868	-0.548009	-0.458315
chr8	126476684	126476754	-0.594861	-0.372284
chr8	95318641	95318711	-0.601826	-0.434004
chr8	123787592	123787710	-0.464826	-0.369466
chr8	105142759	105142855	-0.535653	-0.479311
chr8	13972988	13973096	-0.533936	-0.343583
chr8	85007612	85007670	-0.465788	-0.350411
chr8	119633335	119633546	-0.55184	-0.396251
chr8	70745283	70745441	-0.578896	-0.440501
chr9	95805497	95805569	-0.599916	-0.476322
chr9	21593855	21593963	-0.6055	-0.368306
chr9	103212842	103212871	-0.680916	-0.565716
chr9	33436908	33437003	-0.581689	-0.361126
chr9	4977702	4977816	-0.591113	-0.426397
chr9	73095374	73095529	-0.56192	-0.351065
chr9	108114713	108114897	-0.643961	-0.384872
chrX	101697593	101697617	-0.59375	-0.461903
chrX	75673557	75673771	-0.620629	-0.579838
chrX	101522487	101522724	-0.694489	-0.377641
chrX	101695913	101696186	-0.70699	-0.417237
chrY	2095178	2095208	-0.496523	-0.345842
chr19	20426448	20426548	-0.461668	NDM
chr12	30375166	30375280	-0.342692	NDM
chr9	51510108	51510251	-0.325597	NDM
chr6	50545825	50545904	-0.352729	NDM
chr5	70462469	70462575	-0.381573	NDM
chr19	6397946	6397994	-0.412263	NDM
chr12	112174176	112174318	-0.415077	NDM
chr7	45019080	45019203	-0.374587	NDM
chr14	15533241	15533260	-0.407625	NDM
chr5	136895946	136895964	-0.383719	NDM
chr4	151129747	151129780	-0.368445	NDM
chr5	115362763	115362784	-0.36968	NDM
chr8	9358078	9358197	-0.402455	NDM
chr7	133140268	133140401	-0.41471	NDM
chr1	139613571	139613636	-0.500543	NDM
chrX	142631953	142632022	-0.346865	NDM
chr4	140555625	140555746	-0.319155	NDM
chrX	7564251	7564364	-0.444042	NDM
chr2	33516111	33516145	-0.61042	NDM
chr16	35539185	35539219	-0.456271	NDM
chr5	114124354	114124391	-0.530036	NDM
chr15	76998929	76998998	-0.421842	NDM
chr5	137035584	137035713	-0.331479	NDM
chr2	131062815	131062912	-0.413533	NDM
chr8	57252702	57252785	-0.377584	NDM
chr8	112117167	112117284	-0.390102	NDM
chr4	155481309	155481342	-0.393595	NDM
chr16	20558574	20558658	-0.335247	NDM
chr11	86056092	86056121	-0.370416	NDM
chr8	119344205	119344218	-0.402566	NDM
chr8	127811571	127811704	-0.384344	NDM
chr3	119983787	119983881	-0.401029	NDM
chr15	85267106	85267206	-0.428406	NDM
chr7	49786797	49786923	-0.39981	NDM
chr4	135728261	135728372	-0.41243	NDM
chr2	170441082	170441160	-0.411413	NDM
chr10	62276234	62276332	-0.447537	NDM
chr4	148262841	148262866	-0.341209	NDM
chr8	106611692	106611779	-0.44224	NDM
chr2	180527814	180527923	-0.335135	NDM
chr12	75670829	75670918	-0.579064	NDM
chr10	127248540	127248636	-0.429202	NDM
chr17	25745091	25745133	-0.398224	NDM
chr1	85935807	85935876	-0.351115	NDM
chr7	130261080	130261109	-0.367775	NDM
chr17	12942082	12942118	-0.488991	NDM
chr2	173485886	173486033	-0.344197	NDM
chr11	87779148	87779299	-0.488182	NDM
chr11	44582479	44582560	-0.44731	NDM
chr7	114283168	114283277	-0.386371	NDM
chr13	65451435	65451527	-0.355296	NDM
chr13	25102550	25102634	-0.338887	NDM
chr18	38355645	38355679	-0.383876	NDM
chr13	54680385	54680519	-0.375725	NDM
chr4	56773056	56773123	-0.365667	NDM
chr13	66715300	66715329	-0.340299	NDM
chr17	26690393	26690495	-0.463025	NDM
chr10	54907913	54907955	-0.551711	NDM
chr6	135378116	135378174	-0.399518	NDM
chr1	72238250	72238355	-0.48615	NDM
chrY	6553202	6553317	-0.374296	NDM
chr3	52925374	52925440	-0.375765	NDM
chr1	119996768	119996849	-0.36026	NDM
chr12	98699380	98699476	-0.536446	NDM
chr8	107205739	107205814	-0.446076	NDM
chr16	94168137	94168251	-0.4027	NDM
chr16	30236989	30237023	-0.440838	NDM
chr17	46341984	46342112	-0.421067	NDM
chr2	179539339	179539425	-0.381546	NDM
chr4	98081518	98081561	-0.332624	NDM
chr2	172478635	172478681	-0.549627	NDM
chr11	68949990	68950032	-0.641585	NDM
chr3	55127591	55127659	-0.495723	NDM
chr13	65379505	65379529	-0.411096	NDM
chr1	38869477	38869591	-0.471606	NDM
chr13	51125565	51125674	-0.4292	NDM
chr2	10969073	10969094	-0.367153	NDM
chr4	151986841	151986875	-0.401364	NDM
chr15	30447650	30447684	-0.38307	NDM
chr17	29720234	29720362	-0.378034	NDM
chr7	101924973	101925041	-0.333453	NDM
chr7	62351365	62351402	-0.412812	NDM
chr4	142275098	142275188	-0.381627	NDM
chr19	8896392	8896468	-0.501027	NDM
chr10	13192152	13192176	-0.445621	NDM
chr17	29801134	29801189	-0.359152	NDM
chr10	120610153	120610300	-0.413965	NDM
chr17	25471908	25471933	-0.425523	NDM
chr17	83265910	83266023	-0.440417	NDM
chr10	80021467	80021506	-0.414382	NDM
chr7	126569354	126569433	-0.371615	NDM
chr4	3192438	3192475	-0.498932	NDM
chr8	59650136	59650147	-0.576431	NDM
chr7	62718639	62718752	-0.497121	NDM
chr7	19415143	19415217	-0.444016	NDM
chr7	3181247	3181325	-0.472232	NDM
chr15	99699881	99699909	-0.520414	NDM
chr11	118567829	118567921	-0.452717	NDM
chr5	73359794	73359870	-0.413482	NDM
chr8	110486419	110486489	-0.355283	NDM
chr15	36885765	36885847	-0.525382	NDM
chr5	113298938	113299041	-0.394054	NDM
chr5	24391713	24391799	-0.355404	NDM
chr12	9040962	9041086	-0.398025	NDM
chr8	72271269	72271376	-0.348039	NDM
chr3	129598462	129598558	-0.374742	NDM
chr9	33258597	33258716	-0.370726	NDM
chr11	104600446	104600485	-0.359847	NDM
chr18	37822126	37822158	-0.327336	NDM
chr13	14214232	14214270	-0.418888	NDM
chr1	171418917	171419033	-0.634427	NDM
chr8	20943791	20943891	-0.597055	NDM
chr16	50863322	50863417	-0.446452	NDM
chr14	47474074	47474190	-0.544142	NDM
chr3	126364287	126364313	-0.450093	NDM
chr2	31304602	31304680	-0.469588	NDM
chr4	40786306	40786328	-0.358349	NDM
chr19	43570287	43570380	-0.433891	NDM
chr10	119328479	119328609	-0.36928	NDM
chr13	19697751	19697769	-0.350257	NDM
chr7	127188611	127188676	-0.431939	NDM
chr16	77102572	77102678	-0.359611	NDM
chr4	25134498	25134574	-0.315406	NDM
chr2	163149312	163149378	-0.331714	NDM
chr14	62587351	62587386	-0.560825	NDM
chr16	33158224	33158311	-0.534001	NDM
chr7	42221752	42221858	-0.428723	NDM
chr11	95045597	95045625	-0.402753	NDM
chr10	76596280	76596417	-0.427284	NDM
chr7	64456232	64456374	-0.434408	NDM
chr12	112840614	112840642	-0.459601	NDM
chr5	81205347	81205373	-0.386364	NDM
chr5	129287099	129287180	-0.483667	NDM
chr9	42414126	42414204	-0.368845	NDM
chr4	78545942	78546020	-0.444059	NDM
chr5	115207012	115207148	-0.345301	NDM
chr10	81319689	81319709	-0.402419	NDM
chr18	81927722	81927786	-0.413909	NDM
chr3	131094181	131094320	-0.313717	NDM
chr10	121247220	121247257	-0.621197	NDM
chr5	140360321	140360339	-0.55554	NDM
chr8	23398853	23398915	-0.495859	NDM
chr1	82287602	82287699	-0.539215	NDM
chr8	70765139	70765263	-0.460722	NDM
chr11	94264538	94264658	-0.392074	NDM
chr5	105866414	105866487	-0.415847	NDM
chr7	61183299	61183325	-0.519494	NDM
chr10	39943283	39943383	-0.431874	NDM
chr1	122012582	122012673	-0.384923	NDM
chr8	73553302	73553442	-0.45614	NDM
chr18	63503336	63503392	-0.357671	NDM
chr17	53117177	53117188	-0.452319	NDM
chr14	11482327	11482410	-0.315701	NDM
chr8	93796669	93796760	-0.527608	NDM
chr13	56147823	56147922	-0.589561	NDM
chr8	61549548	61549573	-0.57738	NDM
chr6	6178459	6178510	-0.50883	NDM
chr9	21008219	21008302	-0.480186	NDM
chr5	122681442	122681478	-0.392269	NDM
chr12	85139254	85139288	-0.407891	NDM
chr10	61466367	61466413	-0.512882	NDM
chr17	12309226	12309323	-0.428662	NDM
chr8	11437949	11438124	-0.405444	NDM
chrY	81274514	81274540	-0.383693	NDM
chr4	64510029	64510156	-0.484411	NDM
chr6	42151096	42151108	-0.439485	NDM
chrX	133421548	133421625	-0.383007	NDM
chr7	24709655	24709746	-0.380702	NDM
chr2	163297865	163297903	-0.409725	NDM
chr7	64193986	64194096	-0.513591	NDM
chr9	66351814	66351853	-0.490673	NDM
chr2	88711476	88711487	-0.569732	NDM
chr9	61626557	61626616	-0.485815	NDM
chr6	116651707	116651744	-0.479306	NDM
chr10	88613237	88613270	-0.419318	NDM
chr5	52595783	52595845	-0.418141	NDM
chr5	32742169	32742234	-0.407992	NDM
chrY	19642177	19642203	-0.444478	NDM
chr10	81043314	81043394	-0.447307	NDM
chr5	37386847	37386882	-0.431065	NDM
chr5	147369250	147369269	-0.481204	NDM
chr4	129294211	129294291	-0.400311	NDM
chr13	40918662	40918688	-0.395016	NDM
chr2	47669525	47669565	-0.429318	NDM
chr4	133220549	133220619	-0.43516	NDM
chr7	24969014	24969038	-0.364147	NDM
chr14	122075890	122075901	-0.441239	NDM
chr2	125301856	125301920	-0.430737	NDM
chr6	47910290	47910367	-0.348886	NDM
chr8	111769320	111769410	-0.497641	NDM
chr5	23652449	23652562	-0.557307	NDM
chr12	107975755	107975826	-0.439632	NDM
chr12	110976730	110976754	-0.573025	NDM
chr1	172218674	172218738	-0.431141	NDM
chr3	129692799	129692934	-0.428918	NDM
chr6	48447173	48447299	-0.429644	NDM
chr15	37171100	37171138	-0.411979	NDM
chr7	42048835	42048875	-0.432279	NDM
chr14	55786829	55786901	-0.398005	NDM
chr5	43909315	43909370	-0.50719	NDM
chr1	33736717	33736847	-0.501588	NDM
chr5	125849914	125849945	-0.367356	NDM
chr11	94352034	94352195	-0.425349	NDM
chr3	137622835	137622942	-0.398436	NDM
chr3	152342311	152342390	-0.437841	NDM
chr4	118265770	118265791	-0.400792	NDM
chr4	40933878	40933977	-0.414031	NDM
chr13	51329140	51329195	-0.340197	NDM
chr10	61245481	61245570	-0.420192	NDM
chr3	158135258	158135355	-0.37081	NDM
chr4	146482673	146482709	-0.337718	NDM
chr5	49525778	49525831	-0.414143	NDM
chrX	165634443	165634478	-0.397741	NDM
chr19	11870408	11870506	-0.377674	NDM
chr11	70183511	70183643	-0.383909	NDM
chr10	13017037	13017063	-0.336303	NDM
chr10	79950743	79950762	-0.796643	NDM
chr2	85047164	85047230	-0.540003	NDM
chr14	34143228	34143340	-0.605545	NDM
chr7	35923256	35923362	-0.543059	NDM
chrX	8654010	8654138	-0.459525	NDM
chr4	46975839	46975890	-0.511088	NDM
chr13	93686954	93687021	-0.500943	NDM
chr13	19265345	19265370	-0.396969	NDM
chr16	21937156	21937260	-0.45059	NDM
chr5	24485561	24485643	-0.401813	NDM
chr4	82193532	82193640	-0.418266	NDM
chr11	114890452	114890471	-0.425576	NDM
chr3	81711602	81711628	-0.435867	NDM
chr5	139972382	139972460	-0.41921	NDM
chr14	118282869	118282891	-0.456917	NDM
chr7	29965169	29965286	-0.40799	NDM
chr14	63786896	63786982	-0.338081	NDM
chr11	119092907	119093028	-0.332442	NDM
chr2	172477792	172477803	-0.360212	NDM
chr9	108450889	108450936	-0.423575	NDM
chr12	28700840	28700869	-0.411496	NDM
chr6	56299921	56299932	-0.416865	NDM
chr4	30743392	30743420	-0.410332	NDM
chr15	97790141	97790211	-0.359353	NDM
chr4	120704393	120704406	-0.617642	NDM
chr4	123216125	123216183	-0.560692	NDM
chr19	5455081	5455128	-0.451093	NDM
chr10	75633834	75633925	-0.458232	NDM
chr7	107855002	107855028	-0.439292	NDM
chr9	53903586	53903608	-0.499502	NDM
chr8	33814547	33814588	-0.40919	NDM
chr12	56637688	56637799	-0.384109	NDM
chr3	62206125	62206136	-0.434686	NDM
chr14	123036967	123037095	-0.380124	NDM
chr19	47821634	47821764	-0.33234	NDM
chr11	69405548	69405564	-0.56389	NDM
chr11	101227893	101227898	-0.516533	NDM
chr17	80218529	80218631	-0.475279	NDM
chr4	13704178	13704219	-0.437926	NDM
chr12	104899156	104899268	-0.477678	NDM
chr6	93556477	93556547	-0.390236	NDM
chr8	108955440	108955587	-0.585847	NDM
chr9	78457252	78457322	-0.364304	NDM
chr3	108393293	108393391	-0.380553	NDM
chr17	29494637	29494732	-0.384702	NDM
chr5	114354509	114354550	-0.336377	NDM
chr6	39314869	39314935	-0.401216	NDM
chr7	29231487	29231539	-0.322753	NDM
chr13	99612168	99612313	-0.516865	NDM
chr1	117376609	117376620	-0.441177	NDM
chr11	68877893	68877919	-0.463842	NDM
chr9	98950597	98950681	-0.381294	NDM
chr10	127096606	127096719	-0.343405	NDM
chr18	76222599	76222635	-0.330743	NDM
chr12	111908943	111909033	-0.368432	NDM
chr8	7542220	7542241	-0.354903	NDM
chr5	106711762	106711850	-0.328337	NDM
chr1	58619553	58619575	-0.410687	NDM
chr3	108187415	108187437	-0.612931	NDM
chr1	171271867	171271958	-0.529354	NDM
chr5	140663326	140663402	-0.579571	NDM
chr2	63397481	63397492	-0.468357	NDM
chr3	20833643	20833698	-0.435172	NDM
chr3	84594658	84594717	-0.547634	NDM
chr5	111660699	111660736	-0.394133	NDM
chr5	21689102	21689138	-0.607093	NDM
chr4	11628476	11628485	-0.383287	NDM
chr6	34998031	34998091	-0.634165	NDM
chr8	117601194	117601230	-0.529487	NDM
chr8	123149443	123149493	-0.583874	NDM
chr11	95615628	95615655	-0.395897	NDM
chr4	131844169	131844299	-0.42179	NDM
chr17	28552867	28552930	-0.378634	NDM
chr4	54655942	54655968	-0.39279	NDM
chr7	98791431	98791531	-0.366331	NDM
chr9	58220388	58220423	-0.401085	NDM
chr17	46152477	46152581	-0.406253	NDM
chr10	42197209	42197404	-0.584744	NDM
chr8	70821920	70821969	-0.455477	NDM
chrX	79819821	79819832	-0.474243	NDM
chr12	117915514	117915638	-0.425716	NDM
chr4	136946987	136947015	-0.438654	NDM
chr9	94392947	94392983	-0.514827	NDM
chr14	78997011	78997022	-0.571357	NDM
chr11	114485578	114485652	-0.492945	NDM
chr11	74847077	74847183	-0.373906	NDM
chr9	32754581	32754613	-0.512712	NDM
chr17	56327245	56327377	-0.396839	NDM
chr7	25000907	25000946	-0.412717	NDM
chr8	83731726	83731802	-0.416417	NDM
chr5	117231324	117231357	-0.363268	NDM
chr19	8943952	8944056	-0.422441	NDM
chr4	151932769	151932844	-0.433802	NDM
chr2	156425206	156425221	-0.545184	NDM
chr8	52308041	52308052	-0.422949	NDM
chr1	133386246	133386275	-0.5831	NDM
chr5	36982107	36982217	-0.395062	NDM
chr8	123002093	123002192	-0.42734	NDM
chr5	144708020	144708057	-0.506398	NDM
chr11	101460296	101460331	-0.50778	NDM
chr15	99512267	99512366	-0.386729	NDM
chr8	109961344	109961387	-0.504428	NDM
chr8	3336936	3337058	-0.390065	NDM
chr10	43494162	43494203	-0.367651	NDM
chr12	104857093	104857099	-0.331537	NDM
chr3	90132308	90132373	-0.544717	NDM
chr14	35595945	35596032	-0.418498	NDM
chr3	3935621	3935632	-0.477698	NDM
chr10	122391979	122392017	-0.590749	NDM
chr9	57550681	57550752	-0.411183	NDM
chr4	46609454	46609513	-0.400308	NDM
chr3	121116973	121116998	-0.622165	NDM
chr12	112173974	112174034	-0.526329	NDM
chr11	119198601	119198641	-0.562886	NDM
chr7	30199971	30200036	-0.54801	NDM
chr10	69660909	69660953	-0.404985	NDM
chr10	43004199	43004284	-0.471211	NDM
chr4	43632844	43632865	-0.648719	NDM
chr9	59602861	59602879	-0.5134	NDM
chr15	102187028	102187092	-0.48693	NDM
chr9	106791203	106791233	-0.502194	NDM
chr5	100490365	100490406	-0.511618	NDM
chr16	34357108	34357211	-0.450618	NDM
chr10	81029046	81029077	-0.485685	NDM
chr12	80524961	80525034	-0.475015	NDM
chr13	61585608	61585648	-0.468693	NDM
chr4	141565461	141565565	-0.38054	NDM
chr11	119020640	119020668	-0.480319	NDM
chr15	82064749	82064855	-0.439717	NDM
chr17	35253755	35253830	-0.409878	NDM
chr6	16999584	16999607	-0.453487	NDM
chr16	69208713	69208724	-0.365881	NDM
chr4	141321642	141321745	-0.556529	NDM
chr10	97693603	97693613	-0.579338	NDM
chr14	112669444	112669520	-0.425636	NDM
chr10	112699082	112699093	-0.543223	NDM
chr5	117376467	117376478	-0.451971	NDM
chr11	84915506	84915525	-0.539136	NDM
chr4	149969443	149969547	-0.411372	NDM
chr9	108115015	108115089	-0.384094	NDM
chr15	89146027	89146141	-0.435646	NDM
chr4	75511493	75511572	-0.439907	NDM
chr11	116234297	116234326	-0.493562	NDM
chr5	122921423	122921454	-0.472125	NDM
chr2	72534646	72534688	-0.347913	NDM
chr5	73071338	73071382	-0.523609	NDM
chrX	37827264	37827386	-0.54152	NDM
chr8	30823725	30823795	-0.477024	NDM
chr2	127000333	127000434	-0.40557	NDM
chr3	87778810	87778884	-0.36006	NDM
chr7	133556379	133556499	-0.58487	NDM
chr6	51272378	51272417	-0.524298	NDM
chr13	38080899	38080996	-0.574175	NDM
chr15	97932438	97932592	-0.387984	NDM
chr5	134480492	134480602	-0.384449	NDM
chr13	70486010	70486087	-0.467346	NDM
chr11	116145496	116145503	-0.591077	NDM
chr4	58391636	58391674	-0.550681	NDM
chr12	4274773	4274830	-0.487404	NDM
chr14	54650086	54650205	-0.418114	NDM
chr11	95990275	95990334	-0.417842	NDM
chr7	11943620	11943663	-0.422498	NDM
chr8	36539426	36539493	-0.406158	NDM
chr15	101930742	101930775	-0.377085	NDM
chr4	139345384	139345489	-0.456291	NDM
chr4	132997428	132997453	-0.464994	NDM
chr5	115475081	115475142	-0.394944	NDM
chr18	78697563	78697596	-0.468928	NDM
chr16	91071276	91071344	-0.428204	NDM
chr8	11005963	11006062	-0.650677	NDM
chr18	37652983	37653024	-0.605854	NDM
chr8	119619586	119619721	-0.485822	NDM
chr9	121705816	121705876	-0.487211	NDM
chr4	60619078	60619089	-0.468367	NDM
chr5	129448799	129448907	-0.425005	NDM
chr2	165867048	165867075	-0.419259	NDM
chr7	30873597	30873622	-0.438731	NDM
chr2	31305475	31305602	-0.364378	NDM
chr4	45920792	45920897	-0.464203	NDM
chr11	113499257	113499366	-0.490526	NDM
chr7	19416918	19417013	-0.539738	NDM
chr8	95313087	95313108	-0.460712	NDM
chr12	69094927	69095068	-0.382543	NDM
chr11	97659100	97659120	-0.417403	NDM
chr4	114992405	114992519	-0.416099	NDM
chr8	23568268	23568335	-0.488791	NDM
chr4	132180891	132180925	-0.470087	NDM
chr1	184827020	184827055	-0.430109	NDM
chr7	88719622	88719666	-0.532631	NDM
chr9	69937282	69937306	-0.393567	NDM
chr19	28759203	28759280	-0.444075	NDM
chr17	48491147	48491279	-0.368438	NDM
chr6	29472118	29472147	-0.375988	NDM
chr5	93048496	93048519	-0.357377	NDM
chr11	114790367	114790420	-0.367628	NDM
chr18	73962894	73962933	-0.636506	NDM
chr14	48451819	48451920	-0.639119	NDM
chr13	44651302	44651344	-0.461068	NDM
chr10	80620961	80620999	-0.515892	NDM
chr8	105757503	105757585	-0.519747	NDM
chr7	122408608	122408666	-0.395011	NDM
chr4	54180702	54180808	-0.357409	NDM
chr9	108197721	108197771	-0.441431	NDM
chr15	76352022	76352080	-0.365511	NDM
chr7	15971172	15971300	-0.327074	NDM
chr10	40213353	40213389	-0.478347	NDM
chr1	190725080	190725091	-0.454796	NDM
chr14	55157286	55157324	-0.471844	NDM
chr2	88711165	88711198	-0.440298	NDM
chr13	21203282	21203313	-0.483241	NDM
chr18	11240428	11240526	-0.380737	NDM
chr9	121792289	121792413	-0.425245	NDM
chr14	13214153	13214258	-0.331489	NDM
chr9	104338761	104338899	-0.389926	NDM
chr19	46005404	46005445	-0.515916	NDM
chr5	101082839	101082874	-0.500242	NDM
chr5	134765496	134765522	-0.492222	NDM
chr9	106157648	106157787	-0.514895	NDM
chr10	80058310	80058470	-0.634914	NDM
chr4	126755012	126755049	-0.535236	NDM
chr15	58028864	58028966	-0.488154	NDM
chr7	30523112	30523132	-0.414552	NDM
chr14	70546878	70546900	-0.425617	NDM
chr9	62039761	62039848	-0.443001	NDM
chr15	97173092	97173224	-0.511096	NDM
chr18	20813772	20813793	-0.679729	NDM
chr17	47391122	47391213	-0.526303	NDM
chr19	43889395	43889429	-0.539411	NDM
chr17	48433245	48433366	-0.469189	NDM
chr3	134815655	134815695	-0.539116	NDM
chr13	61585465	61585485	-0.460096	NDM
chr17	63176304	63176446	-0.531544	NDM
chr6	19074983	19075076	-0.413761	NDM
chr4	150773270	150773357	-0.406889	NDM
chr10	129664982	129664990	-0.54204	NDM
chr6	108432115	108432152	-0.481626	NDM
chr11	69271834	69271848	-0.444753	NDM
chr5	150192066	150192116	-0.41767	NDM
chr16	32678260	32678284	-0.737359	NDM
chr12	84593854	84593995	-0.541793	NDM
chr16	17645593	17645681	-0.523841	NDM
chr12	105718468	105718571	-0.404038	NDM
chr8	3535766	3535881	-0.411837	NDM
chr5	146939751	146939808	-0.515076	NDM
chr10	127169746	127169810	-0.475033	NDM
chr5	124089751	124089824	-0.491101	NDM
chr2	93199256	93199309	-0.410914	NDM
chr7	82713685	82713723	-0.379873	NDM
chr10	80889079	80889126	-0.345801	NDM
chr18	90582295	90582395	-0.319979	NDM
chr5	115551946	115552016	-0.509089	NDM
chr9	108392637	108392706	-0.509088	NDM
chr17	33900850	33900883	-0.397018	NDM
chr9	90051985	90052005	-0.435446	NDM
chr13	43365222	43365255	-0.468025	NDM
chr9	35856756	35856854	-0.405076	NDM
chr17	48461797	48461814	-0.644381	NDM
chr2	91190610	91190687	-0.426023	NDM
chr16	38135437	38135500	-0.466117	NDM
chr12	112939415	112939492	-0.538962	NDM
chr4	28264678	28264732	-0.440772	NDM
chr1	108416668	108416679	-0.40233	NDM
chr14	65385460	65385534	-0.413259	NDM
chr2	152057425	152057541	-0.52336	NDM
chr8	79055758	79055885	-0.3916	NDM
chr12	91287968	91288040	-0.41211	NDM
chr18	54760979	54761089	-0.448967	NDM
chr9	108393369	108393463	-0.524998	NDM
chr5	69532120	69532160	-0.385472	NDM
chr2	112027308	112027387	-0.426671	NDM
chr6	41615824	41615935	-0.529493	NDM
chr11	110354348	110354468	-0.532367	NDM
chr17	24223119	24223164	-0.518992	NDM
chr2	19694477	19694510	-0.610435	NDM
chr19	7197583	7197671	-0.521442	NDM
chr5	118255715	118255785	-0.46107	NDM
chr4	141476572	141476596	-0.515868	NDM
chr7	24474314	24474431	-0.416127	NDM
chr11	62757708	62757734	-0.451305	NDM
chr5	114359056	114359170	-0.451202	NDM
chr5	106934903	106934968	-0.414521	NDM
chr16	91104234	91104256	-0.498711	NDM
chr13	65379655	65379684	-0.413473	NDM
chr18	82892616	82892670	-0.354811	NDM
chr1	171285275	171285327	-0.620589	NDM
chr16	29556412	29556478	-0.535624	NDM
chr18	76137037	76137074	-0.613008	NDM
chr12	81941268	81941376	-0.486801	NDM
chr1	132660925	132660939	-0.4464	NDM
chr7	101346113	101346128	-0.370376	NDM
chr11	98709570	98709682	-0.445077	NDM
chr11	96556220	96556262	-0.460935	NDM
chr8	117377179	117377241	-0.533331	NDM
chr4	33066526	33066533	-0.407966	NDM
chr9	96537489	96537513	-0.439143	NDM
chr12	100106231	100106259	-0.499297	NDM
chr18	46882273	46882406	-0.401396	NDM
chr4	79143199	79143237	-0.483447	NDM
chr1	183438523	183438553	-0.454709	NDM
chr16	84527533	84527655	-0.379271	NDM
chr11	114657635	114657671	-0.409769	NDM
chr8	79670124	79670199	-0.390709	NDM
chr6	124859088	124859118	-0.394098	NDM
chr17	21550985	21551011	-0.640652	NDM
chr17	27707010	27707068	-0.524148	NDM
chr14	67308408	67308462	-0.578418	NDM
chr3	116750674	116750757	-0.583462	NDM
chr11	69035806	69035842	-0.515682	NDM
chr10	121719737	121719882	-0.487981	NDM
chr4	118138050	118138091	-0.40638	NDM
chrX	105123137	105123252	-0.40274	NDM
chr11	121389062	121389157	-0.36632	NDM
chr13	15815076	15815128	-0.456072	NDM
chr2	42083473	42083484	-0.42341	NDM
chr11	113809643	113809720	-0.510406	NDM
chr9	51291744	51291883	-0.475058	NDM
chr18	32431514	32431598	-0.395611	NDM
chr11	19810432	19810500	-0.381029	NDM
chr6	118595947	118596092	-0.440149	NDM
chr19	59235541	59235624	-0.334522	NDM
chr1	158331533	158331543	-0.533065	NDM
chr10	90729791	90729865	-0.523614	NDM
chr5	144457018	144457060	-0.417447	NDM
chr18	63650235	63650303	-0.476074	NDM
chr4	129551727	129551755	-0.374647	NDM
chr7	30564551	30564592	-0.409542	NDM
chr2	32983654	32983669	-0.333007	NDM
chr9	57538653	57538704	-0.397199	NDM
chr19	4440659	4440717	-0.321701	NDM
chr9	109367164	109367196	-0.385412	NDM
chr9	102794275	102794390	-0.366577	NDM
chr1	165275137	165275171	-0.448714	NDM
chr5	115236505	115236536	-0.495663	NDM
chr10	80017948	80017983	-0.596429	NDM
chr2	168119213	168119237	-0.523829	NDM
chr12	85679648	85679750	-0.419057	NDM
chr10	122830775	122830849	-0.450842	NDM
chr3	37599920	37599953	-0.440012	NDM
chr6	24499504	24499587	-0.423976	NDM
chr8	9978977	9979053	-0.3541	NDM
chr13	98976005	98976032	-0.400996	NDM
chr8	105152474	105152515	-0.37998	NDM
chr15	73716978	73717028	-0.345334	NDM
chr1	153180948	153181039	-0.369383	NDM
chr12	119325184	119325230	-0.342853	NDM
chr10	78273760	78273866	-0.352633	NDM
chr5	129288941	129289018	-0.419824	NDM
chr2	168262617	168262653	-0.569223	NDM
chr18	59730416	59730427	-0.571881	NDM
chr2	127687190	127687285	-0.419426	NDM
chr10	22578890	22578985	-0.435376	NDM
chr15	82302750	82302844	-0.500264	NDM
chr6	86628277	86628314	-0.446317	NDM
chr3	108489005	108489063	-0.426544	NDM
chr5	135980219	135980338	-0.494012	NDM
chr4	132143701	132143740	-0.45701	NDM
chr9	100448382	100448482	-0.42209	NDM
chr11	72029505	72029528	-0.451941	NDM
chr11	106724326	106724357	-0.516705	NDM
chr19	24861213	24861359	-0.42381	NDM
chr15	85210556	85210630	-0.425708	NDM
chr6	90548215	90548326	-0.357892	NDM
chr2	94539745	94539828	-0.367947	NDM
chr8	119462674	119462729	-0.416279	NDM
chr4	141615144	141615223	-0.361983	NDM
chr11	24864887	24864963	-0.494972	NDM
chr19	4263944	4263978	-0.586869	NDM
chr4	134731727	134731736	-0.477453	NDM
chr3	129433748	129433850	-0.438433	NDM
chr4	117367414	117367513	-0.546435	NDM
chr11	93952811	93952843	-0.5519	NDM
chr2	165363733	165363774	-0.534914	NDM
chr17	61649835	61649903	-0.404263	NDM
chr18	37674722	37674796	-0.366722	NDM
chr11	74929485	74929524	-0.535694	NDM
chr10	126532584	126532646	-0.50789	NDM
chr12	73070027	73070062	-0.409175	NDM
chr11	69854162	69854194	-0.365852	NDM
chr7	126556289	126556301	-0.527842	NDM
chr4	151390916	151391050	-0.363142	NDM
chr17	9127933	9127971	-0.361685	NDM
chr10	128590925	128590949	-0.343242	NDM
chr15	15090416	15090479	-0.403543	NDM
chr18	72947033	72947066	-0.501655	NDM
chr10	21455020	21455061	-0.657319	NDM
chr6	124475099	124475123	-0.547684	NDM
chr17	46500955	46501074	-0.485491	NDM
chr11	103886114	103886154	-0.51983	NDM
chr7	84981746	84981772	-0.459762	NDM
chr13	113285709	113285735	-0.410256	NDM
chr2	154677307	154677473	-0.423586	NDM
chr10	14044076	14044101	-0.394219	NDM
chr7	121964155	121964242	-0.381028	NDM
chr15	54211014	54211040	-0.402045	NDM
chr18	62000120	62000239	-0.377706	NDM
chr4	17450690	17450716	-0.434578	NDM
chr11	60478404	60478481	-0.362426	NDM
chr7	30355808	30355838	-0.71555	NDM
chr2	154561126	154561195	-0.516893	NDM
chr8	28392717	28392828	-0.430293	NDM
chrY	67419970	67420019	-0.42916	NDM
chr8	105882519	105882595	-0.421521	NDM
chr4	14932531	14932648	-0.44924	NDM
chr4	117128279	117128311	-0.411921	NDM
chr15	98571535	98571549	-0.429875	NDM
chr4	136946739	136946842	-0.428613	NDM
chr5	123066374	123066388	-0.406922	NDM
chr12	112680344	112680374	-0.556071	NDM
chr2	29201827	29201911	-0.37258	NDM
chr14	53995678	53995740	-0.327047	NDM
chr18	77198420	77198453	-0.59705	NDM
chr13	41719379	41719401	-0.560427	NDM
chr15	100353407	100353447	-0.479177	NDM
chr4	130099437	130099511	-0.554959	NDM
chr9	14382116	14382136	-0.483549	NDM
chr17	28104949	28104968	-0.476589	NDM
chr14	32684904	32684947	-0.488885	NDM
chr18	59729992	59730003	-0.535437	NDM
chr2	25296612	25296715	-0.468516	NDM
chr2	127217883	127217943	-0.384779	NDM
chr4	94912706	94912744	-0.479332	NDM
chr12	79280475	79280501	-0.457349	NDM
chr8	117015476	117015592	-0.467292	NDM
chr17	32291389	32291498	-0.371739	NDM
chr3	97324740	97324832	-0.427325	NDM
chr3	121527086	121527187	-0.432084	NDM
chr1	33638253	33638320	-0.370724	NDM
chr11	98289880	98289974	-0.358627	NDM
chr1	172369237	172369308	-0.634391	NDM
chr19	57324234	57324266	-0.508046	NDM
chr6	122838646	122838711	-0.459037	NDM
chr8	85096478	85096495	-0.449373	NDM
chr16	93591180	93591240	-0.410177	NDM
chr13	97244842	97244939	-0.370148	NDM
chr7	140070516	140070554	-0.366731	NDM
chr12	53924196	53924322	-0.434162	NDM
chr19	47338611	47338635	-0.374165	NDM
chr7	44629919	44629970	-0.34949	NDM
chr11	95957378	95957496	-0.580607	NDM
chr2	154615067	154615086	-0.58472	NDM
chr8	70331776	70331835	-0.564352	NDM
chr16	19348977	19348988	-0.518219	NDM
chr2	62088943	62088982	-0.457072	NDM
chr14	52071804	52071824	-0.423706	NDM
chr2	143061429	143061577	-0.49504	NDM
chr2	6055618	6055632	-0.467402	NDM
chr6	108431923	108431955	-0.41882	NDM
chr18	84693952	84693967	-0.594201	NDM
chr7	113491451	113491469	-0.441316	NDM
chr7	119994885	119994956	-0.401904	NDM
chr5	122644078	122644158	-0.408722	NDM
chr17	29736678	29736710	-0.420949	NDM
chr3	121103055	121103086	-0.695191	NDM
chr10	40936502	40936605	-0.5748	NDM
chr9	44849486	44849566	-0.548934	NDM
chr7	39487782	39487791	-0.561051	NDM
chr6	100315494	100315519	-0.530722	NDM
chr4	154161750	154161780	-0.539186	NDM
chr10	82771942	82771982	-0.464642	NDM
chr8	117067811	117067874	-0.42737	NDM
chr8	77536487	77536603	-0.37984	NDM
chr7	44342400	44342434	-0.536369	NDM
chr5	110472278	110472364	-0.385813	NDM
chr13	60099590	60099703	-0.433142	NDM
chr10	118136782	118136801	-0.372078	NDM
chr2	152057254	152057295	-0.536344	NDM
chr10	70240425	70240441	-0.444411	NDM
chr5	107900016	107900042	-0.370737	NDM
chr12	76349560	76349647	-0.38006	NDM
chr4	49602826	49602923	-0.393308	NDM
chr4	133601337	133601359	-0.572976	NDM
chr19	6106312	6106401	-0.573772	NDM
chr5	112429409	112429425	-0.525757	NDM
chr9	110632327	110632342	-0.687991	NDM
chr19	47832547	47832573	-0.496773	NDM
chr8	110009120	110009194	-0.398286	NDM
chr8	33133262	33133354	-0.456871	NDM
chr10	67766145	67766255	-0.449194	NDM
chr17	28222625	28222711	-0.401821	NDM
chr14	7404227	7404265	-0.421671	NDM
chr1	71645547	71645692	-0.481729	NDM
chr5	121811315	121811350	-0.520192	NDM
chr4	154986454	154986588	-0.481993	NDM
chr11	61310712	61310768	-0.430362	NDM
chr11	3370806	3370829	-0.357787	NDM
chr17	70971238	70971254	-0.401573	NDM
chr4	105215119	105215221	-0.393528	NDM
chr10	75967337	75967425	-0.376191	NDM
chr8	51510770	51510876	-0.341226	NDM
chr12	56978099	56978214	-0.321967	NDM
chr6	85473437	85473539	-0.543377	NDM
chr11	96248793	96248831	-0.523775	NDM
chr4	137800747	137800837	-0.500451	NDM
chr15	100613398	100613431	-0.420229	NDM
chr11	115176366	115176470	-0.452896	NDM
chr7	30377449	30377545	-0.409508	NDM
chr5	146999003	146999049	-0.451617	NDM
chr19	5708375	5708406	-0.350822	NDM
chr2	152944221	152944331	-0.379283	NDM
chr4	129700978	129701116	-0.446301	NDM
chr7	27657772	27657808	-0.612207	NDM
chr7	128244283	128244405	-0.516863	NDM
chrX	49356689	49356727	-0.479607	NDM
chr17	31851218	31851292	-0.461094	NDM
chr12	20815006	20815025	-0.505358	NDM
chr5	148809376	148809403	-0.456631	NDM
chr1	189037747	189037781	-0.410697	NDM
chr18	34349768	34349838	-0.407471	NDM
chr1	36315096	36315130	-0.474357	NDM
chr10	94632185	94632250	-0.386289	NDM
chr12	108437881	108437922	-0.417485	NDM
chr4	143351217	143351359	-0.383599	NDM
chr6	113413913	113413935	-0.486433	NDM
chr16	35651315	35651343	-0.418175	NDM
chr18	79128507	79128582	-0.439785	NDM
chr10	19693399	19693470	-0.400203	NDM
chr5	54207421	54207496	-0.400153	NDM
chr10	116314048	116314070	-0.363269	NDM
chr7	6202862	6202917	-0.311001	NDM
chr4	91640585	91640640	-0.582981	NDM
chr9	72912265	72912296	-0.762778	NDM
chr1	75401657	75401740	-0.559122	NDM
chr11	17278708	17278774	-0.555485	NDM
chr1	75601593	75601656	-0.496114	NDM
chr11	3540544	3540658	-0.575228	NDM
chr5	136745512	136745579	-0.488735	NDM
chr13	101785367	101785453	-0.435048	NDM
chr12	84452567	84452604	-0.578307	NDM
chr5	141235377	141235417	-0.433541	NDM
chr3	88648817	88648848	-0.444032	NDM
chr2	34904055	34904140	-0.407774	NDM
chr14	54234128	54234161	-0.548346	NDM
chr2	181231318	181231361	-0.659696	NDM
chr4	137518252	137518307	-0.471291	NDM
chr3	108406928	108406950	-0.676852	NDM
chr7	127197020	127197131	-0.490765	NDM
chr10	74991645	74991657	-0.454244	NDM
chr13	113285920	113285946	-0.41182	NDM
chr19	5589181	5589210	-0.433692	NDM
chr8	104908197	104908310	-0.388114	NDM
chr19	47338785	47338816	-0.412596	NDM
chr4	140748720	140748752	-0.413231	NDM
chr11	117608561	117608690	-0.362488	NDM
chr7	110809800	110809825	-0.370883	NDM
chr4	124902596	124902650	-0.384453	NDM
chr17	31644764	31644794	-0.68543	NDM
chr14	70728063	70728124	-0.68239	NDM
chr10	66958298	66958387	-0.578709	NDM
chr17	15804073	15804199	-0.565114	NDM
chr7	19853644	19853704	-0.626678	NDM
chr4	119401004	119401036	-0.389746	NDM
chr6	113600212	113600278	-0.409046	NDM
chr16	44382164	44382195	-0.424489	NDM
chr15	7459560	7459582	-0.4487	NDM
chr7	141793064	141793137	-0.366899	NDM
chr4	141517046	141517107	-0.446745	NDM
chr6	65208873	65208891	-0.347284	NDM
chr11	115628755	115628839	-0.392379	NDM
chr19	23502266	23502433	-0.361685	NDM
chr12	51831964	51831983	-0.478127	NDM
chr9	120910880	120910917	-0.409661	NDM
chr17	17208378	17208484	-0.375697	NDM
chr8	106616439	106616547	-0.383056	NDM
chr18	42899953	42900100	-0.418167	NDM
chr15	54210801	54210841	-0.376297	NDM
chr2	67093022	67093131	-0.412784	NDM
chr16	20545936	20545978	-0.324646	NDM
chr3	93288452	93288516	-0.423438	NDM
chr5	99906023	99906170	-0.31852	NDM
chr8	4642733	4642769	-0.511131	NDM
chr19	6071135	6071255	-0.53472	NDM
chr11	69614341	69614365	-0.504905	NDM
chr17	3055082	3055236	-0.406366	NDM
chr11	116293567	116293582	-0.426643	NDM
chr17	45569760	45569775	-0.374564	NDM
chrX	72143893	72143953	-0.532397	NDM
chr6	35376837	35376941	-0.401572	NDM
chr11	60478245	60478260	-0.438949	NDM
chr15	98717517	98717524	-0.412343	NDM
chr7	113490828	113490866	-0.502208	NDM
chr17	9032138	9032175	-0.364345	NDM
chr10	61415646	61415749	-0.37388	NDM
chr4	117229146	117229159	-0.431873	NDM
chr17	6033798	6033900	-0.404062	NDM
chr9	69714844	69714950	-0.36161	NDM
chr16	5307250	5307279	-0.339759	NDM
chr11	100881098	100881214	-0.440151	NDM
chr1	120994001	120994039	-0.427433	NDM
chr9	44509395	44509417	-0.646303	NDM
chr8	43307537	43307574	-0.520668	NDM
chr1	34076249	34076337	-0.532318	NDM
chr17	10441916	10441942	-0.423401	NDM
chr15	79041993	79042090	-0.516885	NDM
chr2	26856524	26856545	-0.559833	NDM
chr1	191309911	191309985	-0.408391	NDM
chr11	69100689	69100742	-0.418708	NDM
chr12	55574450	55574536	-0.374587	NDM
chr12	56671764	56671848	-0.459591	NDM
chr7	100908473	100908497	-0.432603	NDM
chr12	84215951	84216022	-0.36087	NDM
chr2	170105058	170105179	-0.382031	NDM
chr2	56471474	56471485	-0.464897	NDM
chr4	126324658	126324689	-0.453094	NDM
chr4	44959338	44959455	-0.392543	NDM
chr1	135916471	135916598	-0.323149	NDM
chr5	118348156	118348234	-0.406874	NDM
chr9	21234012	21234132	-0.718654	NDM
chr1	25120005	25120016	-0.640443	NDM
chr1	87087455	87087493	-0.660639	NDM
chr15	96218203	96218233	-0.541311	NDM
chr10	87351205	87351267	-0.483969	NDM
chr10	49025852	49025925	-0.501269	NDM
chr8	117377438	117377490	-0.470422	NDM
chr15	54914506	54914602	-0.454894	NDM
chr11	103763080	103763118	-0.467971	NDM
chrX	100295738	100295764	-0.391296	NDM
chr2	165241803	165241861	-0.416068	NDM
chr3	44666076	44666116	-0.448256	NDM
chr4	141433842	141433913	-0.35333	NDM
chr3	95144313	95144354	-0.396955	NDM
chr4	139669732	139669840	-0.40472	NDM
chr3	89235258	89235364	-0.389215	NDM
chr9	26636801	26636891	-0.359213	NDM
chr18	80974459	80974469	-0.72102	NDM
chr2	25609612	25609657	-0.664558	NDM
chr7	30355969	30355996	-0.650683	NDM
chr2	38366117	38366173	-0.570407	NDM
chrX	110092707	110092800	-0.517256	NDM
chr4	126236604	126236627	-0.55311	NDM
chr2	165815247	165815368	-0.475093	NDM
chr2	25055769	25055803	-0.485376	NDM
chr1	162120259	162120312	-0.58801	NDM
chr11	4220946	4221011	-0.437002	NDM
chr2	150293688	150293812	-0.4191	NDM
chr18	42900400	42900408	-0.484022	NDM
chr1	93307028	93307151	-0.474344	NDM
chr3	84463979	84464079	-0.408289	NDM
chr15	75564515	75564533	-0.441904	NDM
chr3	131160585	131160615	-0.45494	NDM
chr19	37912778	37912909	-0.426785	NDM
chr7	25670180	25670270	-0.347365	NDM
chr2	165542858	165542962	-0.401038	NDM
chr18	3227515	3227575	-0.406379	NDM
chr8	52305882	52305908	-0.384748	NDM
chr17	91088639	91088731	-0.736766	NDM
chr3	51988360	51988371	-0.703549	NDM
chr11	96827381	96827467	-0.623642	NDM
chr17	45708255	45708357	-0.506751	NDM
chr12	118458687	118458830	-0.516169	NDM
chr5	150517736	150517760	-0.455819	NDM
chr8	12481927	12481956	-0.575719	NDM
chr16	32087365	32087409	-0.410855	NDM
chr5	127231663	127231693	-0.472624	NDM
chr14	54439612	54439691	-0.404818	NDM
chr9	113666668	113666732	-0.444042	NDM
chr12	105024018	105024111	-0.483446	NDM
chr1	171269578	171269685	-0.46263	NDM
chr3	122287803	122287864	-0.429669	NDM
chr14	60175670	60175704	-0.344393	NDM
chr19	41088596	41088614	-0.374476	NDM
chr14	35275248	35275274	-0.349852	NDM
chrX	118200406	118200432	-0.358021	NDM
chr8	71395842	71395922	-0.390908	NDM
chr5	113347934	113347966	-0.591014	NDM
chr9	34857677	34857709	-0.427405	NDM
chr5	134064575	134064583	-0.560504	NDM
chr9	87161989	87162000	-0.527575	NDM
chr3	89238822	89238839	-0.544547	NDM
chr1	124141714	124141740	-0.463807	NDM
chr9	66049677	66049774	-0.487517	NDM
chr4	124640137	124640272	-0.417989	NDM
chr2	17130177	17130203	-0.441658	NDM
chr12	84650459	84650491	-0.359463	NDM
chr7	90458137	90458226	-0.519775	NDM
chr4	155149037	155149148	-0.371325	NDM
chr1	64226794	64226874	-0.36907	NDM
chr9	110408889	110409023	-0.396746	NDM
chr15	62634312	62634345	-0.452252	NDM
chr5	135968098	135968114	-0.642178	NDM
chr16	93770551	93770571	-0.599588	NDM
chr7	25828721	25828811	-0.631411	NDM
chr4	149564555	149564577	-0.575751	NDM
chr2	31512836	31512861	-0.560119	NDM
chr5	138850209	138850348	-0.416217	NDM
chr13	100861324	100861372	-0.553125	NDM
chr18	37821522	37821569	-0.465581	NDM
chr10	117208284	117208329	-0.579832	NDM
chr12	100243119	100243132	-0.415793	NDM
chr8	109458501	109458551	-0.489775	NDM
chr7	86503653	86503664	-0.389672	NDM
chr18	85325235	85325286	-0.467342	NDM
chr15	10105380	10105405	-0.446624	NDM
chr7	10299193	10299312	-0.375553	NDM
chr15	52845050	52845061	-0.50817	NDM
chr12	59317496	59317518	-0.524466	NDM
chr5	92382742	92382859	-0.462887	NDM
chr9	119797203	119797258	-0.426086	NDM
chrX	41471181	41471287	-0.374262	NDM
chr5	103782916	103783055	-0.412116	NDM
chr3	89927817	89927830	-0.393736	NDM
chr15	100578535	100578588	-0.366533	NDM
chr3	38792756	38792836	-0.329257	NDM
chr11	96776650	96776717	-0.349082	NDM
chr17	43229767	43229776	-0.45518	NDM
chr7	139678576	139678618	-0.471604	NDM
chr3	129680593	129680706	-0.477593	NDM
chr5	17039449	17039460	-0.451559	NDM
chr13	12680098	12680146	-0.54678	NDM
chr17	15369039	15369107	-0.435631	NDM
chr18	87757322	87757432	-0.465254	NDM
chr1	84405070	84405179	-0.406747	NDM
chr10	115036568	115036579	-0.498401	NDM
chr11	4700058	4700147	-0.410857	NDM
chr8	123202219	123202232	-0.419121	NDM
chr15	84632051	84632078	-0.357079	NDM
chr4	150102256	150102337	-0.446962	NDM
chr8	33987577	33987690	-0.316987	NDM
chr4	140377131	140377203	-0.351393	NDM
chr14	66178081	66178164	-0.602647	NDM
chr7	27165331	27165368	-0.692598	NDM
chr9	43803682	43803762	-0.465199	NDM
chr14	8206465	8206590	-0.513635	NDM
chr11	96145467	96145598	-0.502657	NDM
chr4	123000462	123000497	-0.574322	NDM
chr8	123456731	123456783	-0.508554	NDM
chr7	4148684	4148791	-0.474917	NDM
chr7	100479895	100480045	-0.497149	NDM
chr10	62669496	62669564	-0.464623	NDM
chr17	69323355	69323381	-0.445872	NDM
chr3	107237183	107237301	-0.402006	NDM
chr11	60574126	60574160	-0.424421	NDM
chr2	26856236	26856371	-0.430082	NDM
chr10	4911663	4911697	-0.436579	NDM
chr9	56619523	56619572	-0.548762	NDM
chr17	25206439	25206510	-0.405009	NDM
chr2	104015833	104015844	-0.514944	NDM
chr8	120572535	120572594	-0.392225	NDM
chr2	119757199	119757307	-0.381615	NDM
chr7	136209196	136209261	-0.333428	NDM
chr11	87801664	87801734	-0.468215	NDM
chr2	69727263	69727388	-0.338016	NDM
chr18	74268951	74268987	-0.418769	NDM
chr2	33846873	33846954	-0.320731	NDM
chr15	102460248	102460355	-0.458274	NDM
chr1	189001994	189002007	-0.575632	NDM
chr5	92554970	92554991	-0.582692	NDM
chr5	148999317	148999343	-0.633339	NDM
chr11	95056708	95056731	-0.465687	NDM
chr11	59137360	59137428	-0.473901	NDM
chr16	38373823	38373865	-0.465422	NDM
chr12	86456397	86456492	-0.516891	NDM
chr19	40349932	40350055	-0.445345	NDM
chr5	8711790	8711816	-0.415593	NDM
chr9	90159966	90159995	-0.538413	NDM
chr13	99228770	99228869	-0.471818	NDM
chr4	129221607	129221684	-0.467745	NDM
chr19	6284582	6284721	-0.36047	NDM
chr1	109502150	109502197	-0.373883	NDM
chr19	3842403	3842530	-0.327358	NDM
chr17	51964151	51964263	-0.373474	NDM
chr18	82734463	82734575	-0.359774	NDM
chr19	46310411	46310519	-0.412621	NDM
chr5	15879053	15879165	-0.335635	NDM
chr19	6339714	6339732	-0.63547	NDM
chr8	27142894	27142944	-0.583472	NDM
chr11	115421843	115421930	-0.509983	NDM
chr2	173160021	173160103	-0.426592	NDM
chr5	139921870	139921893	-0.469186	NDM
chr2	69536320	69536428	-0.528702	NDM
chr19	48776119	48776225	-0.41047	NDM
chr5	113080372	113080410	-0.524115	NDM
chr5	73855188	73855208	-0.395865	NDM
chr3	90272270	90272361	-0.424051	NDM
chr9	70504842	70504895	-0.362558	NDM
chr2	27443328	27443441	-0.410695	NDM
chr14	34777555	34777589	-0.42958	NDM
chr18	77793594	77793614	-0.482465	NDM
chr19	10604107	10604225	-0.344006	NDM
chr7	119420009	119420124	-0.333273	NDM
chr6	113277811	113277879	-0.380837	NDM
chr4	43426765	43426839	-0.335402	NDM
chr4	117878185	117878245	-0.517339	NDM
chr4	152283949	152283985	-0.549999	NDM
chr1	131600062	131600135	-0.545994	NDM
chr17	88755321	88755361	-0.511803	NDM
chr8	112269339	112269387	-0.412149	NDM
chr14	54729565	54729632	-0.445406	NDM
chr15	98504859	98504958	-0.403098	NDM
chr13	97197807	97197822	-0.390709	NDM
chr9	85823654	85823726	-0.410937	NDM
chr5	110378310	110378321	-0.418209	NDM
chr16	33321478	33321542	-0.518372	NDM
chr14	91126052	91126096	-0.481643	NDM
chr9	108189465	108189494	-0.471789	NDM
chr7	110124504	110124599	-0.382985	NDM
chr5	50104844	50104950	-0.350771	NDM
chr2	23938445	23938483	-0.394305	NDM
chr5	63932764	63932839	-0.436145	NDM
chr16	89764386	89764492	-0.395843	NDM
chr7	126548778	126548861	-0.365015	NDM
chr11	31873230	31873254	-0.365033	NDM
chr9	109310246	109310272	-0.394348	NDM
chr8	108794527	108794558	-0.764416	NDM
chr10	88350635	88350673	-0.612035	NDM
chr1	184905447	184905478	-0.460795	NDM
chr8	105894250	105894279	-0.582888	NDM
chr3	104804158	104804198	-0.60136	NDM
chr7	80381699	80381785	-0.549647	NDM
chr11	95035400	95035505	-0.467098	NDM
chr1	107926420	107926431	-0.531033	NDM
chr10	128372000	128372094	-0.423795	NDM
chr8	123958196	123958234	-0.485282	NDM
chr5	103812790	103812821	-0.537712	NDM
chr4	130148677	130148737	-0.517653	NDM
chr12	105782818	105782876	-0.415636	NDM
chr6	126533240	126533372	-0.474125	NDM
chr1	119487878	119487909	-0.426708	NDM
chr14	67219116	67219240	-0.364231	NDM
chr4	148250027	148250051	-0.405616	NDM
chr13	60771866	60771894	-0.435613	NDM
chr12	15423469	15423479	-0.355266	NDM
chr2	93489345	93489370	-0.374725	NDM
chr2	170051214	170051255	-0.398584	NDM
chr1	36315235	36315255	-0.429512	NDM
chr2	105114882	105114922	-0.359044	NDM
chr14	57058810	57058885	-0.406894	NDM
chr7	16784307	16784355	-0.670647	NDM
chrX	7882314	7882375	-0.649397	NDM
chr10	81348918	81348944	-0.673758	NDM
chr18	77620074	77620096	-0.590117	NDM
chr8	70764993	70765009	-0.516854	NDM
chr4	147401829	147401910	-0.540295	NDM
chr18	82759937	82759990	-0.589213	NDM
chr16	88029810	88029821	-0.458078	NDM
chr7	44497478	44497524	-0.492797	NDM
chr13	14521415	14521447	-0.4226	NDM
chr11	102311383	102311413	-0.514782	NDM
chr9	65208860	65208987	-0.455792	NDM
chr8	121541434	121541496	-0.462378	NDM
chr4	84705491	84705523	-0.42975	NDM
chr2	34665415	34665437	-0.477744	NDM
chr2	120174339	120174434	-0.404931	NDM
chr15	58613679	58613765	-0.487229	NDM
chr14	100202736	100202830	-0.394103	NDM
chr16	91885275	91885302	-0.370823	NDM
chr10	93555122	93555155	-0.397422	NDM
chr1	182585232	182585290	-0.343365	NDM
chr1	75419008	75419087	-0.387294	NDM
chr8	95372344	95372386	-0.486283	NDM
chr4	151983236	151983270	-0.624483	NDM
chr12	7897330	7897429	-0.448188	NDM
chr8	71405270	71405302	-0.431085	NDM
chr10	69976178	69976195	-0.492116	NDM
chr11	7322399	7322506	-0.516915	NDM
chr10	66718572	66718585	-0.517361	NDM
chr9	121798832	121798921	-0.481826	NDM
chr12	109055956	109056065	-0.428347	NDM
chr4	43586662	43586704	-0.503518	NDM
chr8	72671031	72671041	-0.395162	NDM
chr15	84226941	84227009	-0.399349	NDM
chr5	30944920	30944950	-0.362342	NDM
chr5	100048272	100048370	-0.405025	NDM
chr12	44703399	44703454	-0.390952	NDM
chr15	86874887	86874988	-0.37899	NDM
chrX	32571997	32572036	-0.374953	NDM
chr18	44061547	44061668	-0.400394	NDM
chr11	120516204	120516258	-0.355317	NDM
chr9	54558743	54558847	-0.40205	NDM
chr4	132941298	132941413	-0.431214	NDM
chr10	120428668	120428698	-0.604223	NDM
chr12	102760383	102760403	-0.650613	NDM
chr5	121869575	121869600	-0.59929	NDM
chr16	4983656	4983717	-0.414773	NDM
chr18	76137763	76137805	-0.419795	NDM
chr14	35432494	35432529	-0.43559	NDM
chr18	81510482	81510508	-0.468748	NDM
chr3	21554684	21554712	-0.444547	NDM
chr7	70777861	70777929	-0.383675	NDM
chr13	50958104	50958183	-0.451074	NDM
chr3	41497486	41497523	-0.423922	NDM
chr4	21849358	21849452	-0.468523	NDM
chr7	144677925	144677947	-0.485325	NDM
chr11	5482827	5482862	-0.526427	NDM
chr9	40944465	40944475	-0.43091	NDM
chr8	69777240	69777336	-0.379441	NDM
chr15	101446707	101446720	-0.420107	NDM
chr1	111936422	111936529	-0.394533	NDM
chr5	30525947	30525973	-0.395853	NDM
chr2	94891185	94891223	-0.469382	NDM
chr19	3284068	3284172	-0.388556	NDM
chr9	97113567	97113609	-0.36047	NDM
chrUn_GL456389	10669	10758	-0.335978	NDM
chr7	99990531	99990568	-0.54733	NDM
chr3	37600073	37600084	-0.691885	NDM
chr4	81263159	81263240	-0.689253	NDM
chr5	119884419	119884543	-0.437562	NDM
chr2	153015715	153015727	-0.476612	NDM
chr16	54867793	54867833	-0.473135	NDM
chr15	36798270	36798362	-0.458374	NDM
chr12	85218903	85218921	-0.405167	NDM
chr10	127095806	127095904	-0.518424	NDM
chrX	122724979	122724990	-0.423847	NDM
chr9	50561589	50561632	-0.465624	NDM
chr4	126463715	126463808	-0.506629	NDM
chr10	117042014	117042110	-0.39275	NDM
chr2	54318339	54318489	-0.381964	NDM
chr8	8073066	8073105	-0.51265	NDM
chr15	100623994	100624027	-0.399658	NDM
chr2	126676760	126676790	-0.398033	NDM
chr2	34833887	34833937	-0.430841	NDM
chr1	136478667	136478757	-0.416165	NDM
chr13	55299697	55299809	-0.321862	NDM
chr6	82917325	82917381	-0.459881	NDM
chr17	47726899	47726992	-0.396546	NDM
chr1	40058020	40058171	-0.389811	NDM
chr10	41449617	41449689	-0.334917	NDM
chr6	124718485	124718506	-0.407894	NDM
chr5	103923482	103923496	-0.653296	NDM
chr1	178299402	178299574	-0.460954	NDM
chr15	97152066	97152099	-0.49919	NDM
chr10	127517743	127517848	-0.619663	NDM
chr7	80368779	80368831	-0.559048	NDM
chrX	77969065	77969076	-0.60235	NDM
chr8	84995785	84995816	-0.439572	NDM
chr19	38288606	38288666	-0.489947	NDM
chr8	4675620	4675641	-0.476317	NDM
chr12	54703402	54703438	-0.553724	NDM
chr5	77002571	77002607	-0.467498	NDM
chr1	86467624	86467722	-0.554981	NDM
chr12	86995804	86995882	-0.41917	NDM
chr1	178553093	178553112	-0.40162	NDM
chr3	51855412	51855452	-0.441873	NDM
chr11	31359969	31360020	-0.430211	NDM
chr10	123256009	123256050	-0.510282	NDM
chr9	21121445	21121491	-0.387713	NDM
chr7	90527661	90527672	-0.46705	NDM
chr5	75537392	75537489	-0.34348	NDM
chr8	34152625	34152657	-0.482654	NDM
chr11	48807285	48807308	-0.374518	NDM
chr7	133278303	133278372	-0.406734	NDM
chr8	119621419	119621505	-0.394531	NDM
chr10	71321084	71321178	-0.326277	NDM
chr17	35348678	35348752	-0.333693	NDM
chr6	34994517	34994558	-0.355178	NDM
chr7	4919752	4919868	-0.697637	NDM
chr8	48417109	48417176	-0.581522	NDM
chr17	66379941	66380028	-0.53967	NDM
chr8	33516695	33516703	-0.619178	NDM
chr7	80368624	80368656	-0.534931	NDM
chr18	58218598	58218613	-0.505047	NDM
chr11	87593203	87593265	-0.440184	NDM
chr16	48753697	48753767	-0.466963	NDM
chr10	59491142	59491238	-0.426235	NDM
chr5	23285971	23286081	-0.476234	NDM
chr8	106539869	106539905	-0.44049	NDM
chr7	131590772	131590834	-0.462889	NDM
chr4	125005211	125005313	-0.506239	NDM
chr6	68398781	68398819	-0.399097	NDM
chr16	88938552	88938644	-0.421487	NDM
chr2	168262483	168262499	-0.475305	NDM
chr16	83137594	83137664	-0.391392	NDM
chr6	125322073	125322116	-0.373638	NDM
chr14	30129795	30129815	-0.466438	NDM
chr13	73732439	73732641	-0.426136	NDM
chr12	86932964	86933063	-0.428264	NDM
chr15	38237966	38238026	-0.483761	NDM
chr6	124812407	124812450	-0.491468	NDM
chr19	16440083	16440200	-0.37998	NDM
chr13	38542182	38542271	-0.452793	NDM
chr2	4716648	4716718	-0.365721	NDM
chr7	28559716	28559748	-0.498617	NDM
chr5	67429500	67429555	-0.325232	NDM
chr13	28370735	28370744	-0.5529	NDM
chr2	168269165	168269229	-0.47325	NDM
chr2	26138797	26138848	-0.598608	NDM
chr1	171284878	171284976	-0.640462	NDM
chr6	41927312	41927345	-0.585705	NDM
chr7	126369227	126369351	-0.524794	NDM
chr4	126077375	126077460	-0.492031	NDM
chr2	121448107	121448187	-0.451763	NDM
chr15	10516834	10516941	-0.495289	NDM
chr5	62427561	62427572	-0.486028	NDM
chr7	118489794	118489834	-0.428204	NDM
chr15	47249761	47249803	-0.460763	NDM
chr7	99562909	99563017	-0.421115	NDM
chr5	115004878	115004924	-0.48972	NDM
chr15	82064180	82064349	-0.448281	NDM
chr5	96811116	96811209	-0.426337	NDM
chr9	66514375	66514487	-0.500115	NDM
chr15	97379960	97379995	-0.42797	NDM
chr4	126754845	126754876	-0.527856	NDM
chr10	81404845	81404903	-0.444467	NDM
chr3	153536835	153536867	-0.42002	NDM
chr4	140168215	140168223	-0.377693	NDM
chr1	75420975	75421055	-0.425111	NDM
chr3	159675332	159675381	-0.385408	NDM
chr13	40888011	40888061	-0.469912	NDM
chr15	34016621	34016671	-0.424075	NDM
chr16	17222774	17222900	-0.553264	NDM
chr7	45157682	45157698	-0.391375	NDM
chr10	61676315	61676404	-0.377211	NDM
chr3	138654795	138654889	-0.387389	NDM
chr17	34912751	34912791	-0.34367	NDM
chr17	80138196	80138234	-0.309458	NDM
chr5	149692735	149692804	-0.618684	NDM
chr10	15063861	15063872	-0.596162	NDM
chr12	76178555	76178581	-0.573171	NDM
chr9	111055503	111055535	-0.580836	NDM
chr3	144399435	144399550	-0.522178	NDM
chr10	103661526	103661577	-0.621927	NDM
chr8	125398491	125398561	-0.469219	NDM
chr4	22907361	22907401	-0.464734	NDM
chr13	107121745	107121780	-0.573828	NDM
chr4	152281613	152281745	-0.457312	NDM
chr11	95329801	95329857	-0.437083	NDM
chr7	55598375	55598435	-0.447317	NDM
chr2	62441035	62441062	-0.384849	NDM
chr3	17981317	17981328	-0.453599	NDM
chr16	81739354	81739477	-0.438738	NDM
chr2	164861673	164861808	-0.409682	NDM
chr15	89694211	89694317	-0.40568	NDM
chr4	15048737	15048854	-0.389036	NDM
chr12	36342500	36342593	-0.424129	NDM
chr17	25569491	25569560	-0.352064	NDM
chr11	99337434	99337542	-0.404278	NDM
chr11	11287234	11287245	-0.493808	NDM
chr4	125581107	125581203	-0.355285	NDM
chr15	100841244	100841307	-0.38729	NDM
chr11	119223023	119223104	-0.335579	NDM
chr10	32972619	32972653	-0.379029	NDM
chr11	4103688	4103883	-0.390487	NDM
chr17	56410024	56410098	-0.341792	NDM
chr13	81771595	81771673	-0.366913	NDM
chr11	26669752	26669768	-0.333531	NDM
chr2	166066592	166066676	-0.616556	NDM
chr8	120632124	120632216	-0.503501	NDM
chr5	112391466	112391584	-0.501205	NDM
chr11	61412366	61412376	-0.562292	NDM
chr4	46634159	46634248	-0.416053	NDM
chr10	80360295	80360310	-0.590238	NDM
chr2	156490614	156490624	-0.411252	NDM
chr4	57157255	57157378	-0.424975	NDM
chr4	16545469	16545480	-0.480242	NDM
chr14	57700122	57700138	-0.44465	NDM
chr5	127691259	127691339	-0.497379	NDM
chr17	17293296	17293328	-0.475117	NDM
chr7	89739856	89739956	-0.565455	NDM
chr6	100424060	100424150	-0.42792	NDM
chr3	36671599	36671615	-0.578855	NDM
chr13	55209250	55209361	-0.37644	NDM
chr17	47275962	47276064	-0.389443	NDM
chr4	129974343	129974377	-0.403202	NDM
chr15	98378283	98378323	-0.550868	NDM
chr4	151883273	151883346	-0.369866	NDM
chr5	21810422	21810520	-0.396211	NDM
chr19	45815294	45815371	-0.412266	NDM
chr9	69600714	69600820	-0.493763	NDM
chr17	15680743	15680945	-0.427164	NDM
chr15	75643171	75643255	-0.392448	NDM
chr7	125560776	125560799	-0.386925	NDM
chr3	135522724	135522745	-0.416121	NDM
chr6	121547065	121547135	-0.481366	NDM
chr12	111270891	111270914	-0.390153	NDM
chr1	89993070	89993145	-0.343805	NDM
chr5	66274422	66274528	-0.429164	NDM
chr15	59280164	59280178	-0.331931	NDM
chr8	95012979	95013010	-0.419415	NDM
chr6	54967992	54968016	-0.411142	NDM
chr8	116543000	116543161	-0.357507	NDM
chr13	4982977	4983003	-0.438472	NDM
chr4	87680850	87680929	-0.388793	NDM
chr19	57009173	57009242	-0.403515	NDM
chr2	92972739	92972775	-0.344965	NDM
chr8	9800138	9800179	-0.407162	NDM
chr1	121180818	121180843	-0.537838	NDM
chr14	27602362	27602385	-0.588649	NDM
chr4	41034455	41034503	-0.60377	NDM
chr6	133433657	133433678	-0.572326	NDM
chr4	57338930	57339007	-0.549052	NDM
chr5	120614192	120614322	-0.55208	NDM
chr7	12949751	12949768	-0.455998	NDM
chr17	45586289	45586349	-0.479998	NDM
chr5	112259262	112259294	-0.447779	NDM
chr8	45814525	45814640	-0.495217	NDM
chr8	85091938	85091953	-0.391111	NDM
chr7	46850218	46850229	-0.463184	NDM
chr8	70788666	70788778	-0.417453	NDM
chr4	79172652	79172716	-0.417925	NDM
chr10	11555737	11555771	-0.67675	NDM
chr8	35589905	35589937	-0.751102	NDM
chr3	33217830	33217846	-0.489573	NDM
chr3	146393007	146393038	-0.441175	NDM
chr15	84556625	84556655	-0.634707	NDM
chr10	111156526	111156593	-0.549205	NDM
chr5	123163243	123163305	-0.487976	NDM
chr11	118333805	118333833	-0.472717	NDM
chr7	19396270	19396329	-0.451966	NDM
chr2	73970831	73970903	-0.421538	NDM
chr5	75828987	75829054	-0.337778	NDM
chr15	97808568	97808629	-0.454948	NDM
chr16	20547509	20547626	-0.334116	NDM
chr6	123128384	123128415	-0.391226	NDM
chr3	89238677	89238692	-0.59688	NDM
chr17	47815852	47815882	-0.477372	NDM
chr11	94957857	94957889	-0.513624	NDM
chr17	30279369	30279394	-0.417256	NDM
chr12	74283717	74283740	-0.495848	NDM
chr18	35702271	35702311	-0.421919	NDM
chr11	98847153	98847192	-0.350307	NDM
chr9	105644476	105644544	-0.621417	NDM
chr5	53302846	53303005	-0.509842	NDM
chr4	140138136	140138267	-0.347841	NDM
chr8	38867419	38867528	-0.358964	NDM
chr5	120114582	120114621	-0.482333	NDM
chr2	153235871	153235966	-0.357233	NDM
chr2	168098685	168098752	-0.42574	NDM
chr18	32244724	32244766	-0.464912	NDM
chr15	103259510	103259588	-0.460203	NDM
chr5	120653063	120653151	-0.558372	NDM
chr13	57617707	57617744	-0.447288	NDM
chr2	25237005	25237043	-0.472998	NDM
chr7	25355514	25355530	-0.37752	NDM
chr5	149002736	149002826	-0.489814	NDM
chr10	127085458	127085485	-0.4727	NDM
chr1	80983973	80983984	-0.52903	NDM
chr11	116007545	116007691	-0.373677	NDM
chr2	70275028	70275051	-0.505592	NDM
chr17	7818384	7818492	-0.329972	NDM
chr8	5841411	5841450	-0.573078	NDM
chr6	88893473	88893496	-0.42675	NDM
chr10	62539928	62540016	-0.513669	NDM
chr5	137395132	137395157	-0.494175	NDM
chr17	27431434	27431465	-0.483338	NDM
chr19	61257993	61258011	-0.409343	NDM
chr17	46521851	46522019	-0.560836	NDM
chr14	28503911	28504011	-0.333743	NDM
chr2	148024150	148024168	-0.592796	NDM
chr2	73437133	73437166	-0.466179	NDM
chr7	19394888	19394915	-0.342196	NDM
chr13	6884206	6884217	-0.601681	NDM
chr7	100880088	100880194	-0.470631	NDM
chr5	41605981	41606090	-0.445155	NDM
chr19	45028374	45028412	-0.537797	NDM
chr19	3083519	3083547	-0.580767	NDM
chrX	155459663	155459735	-0.478268	NDM
chr4	117221696	117221787	-0.396094	NDM
chr2	166798964	166799031	-0.446283	NDM
chr14	69717325	69717363	-0.409003	NDM
chr11	120012422	120012473	-0.418197	NDM
chr4	140869261	140869302	-0.471991	NDM
chr8	119441681	119441827	-0.394601	NDM
chr5	114800831	114800846	-0.627394	NDM
chr10	120239142	120239224	-0.494654	NDM
chr8	114456498	114456569	-0.502154	NDM
chr8	34316981	34317091	-0.367184	NDM
chr19	41264659	41264698	-0.352466	NDM
chr9	87952163	87952174	-0.488165	NDM
chrY	81274053	81274088	-0.509067	NDM
chr13	58095142	58095163	-0.384034	NDM
chr12	91686506	91686535	-0.321109	NDM
chr16	20601979	20602112	-0.362299	NDM
chr10	114953340	114953465	-0.458825	NDM
chr2	14288833	14288844	-0.487058	NDM
chr7	65213442	65213504	-0.510702	NDM
chr3	38888490	38888584	-0.515953	NDM
chr9	43224739	43224881	-0.530134	NDM
chr4	62619773	62619783	-0.526855	NDM
chr2	91995481	91995622	-0.410667	NDM
chr2	17936112	17936166	-0.418349	NDM
chr3	146055196	146055214	-0.448113	NDM
chr6	39314665	39314702	-0.394228	NDM
chr9	107677133	107677166	-0.362175	NDM
chr3	54766671	54766699	-0.387781	NDM
chr3	7217337	7217348	-0.429136	NDM
chr7	139974983	139975002	-0.32512	NDM
chr16	33029663	33029753	-0.475623	NDM
chr11	94971403	94971524	-0.414743	NDM
chr10	126845219	126845242	-0.360968	NDM
chr10	75637285	75637318	-0.504787	NDM
chr9	107305992	107306031	-0.488949	NDM
chr5	115004652	115004687	-0.558233	NDM
chr13	49769252	49769334	-0.561133	NDM
chr19	53296976	53297078	-0.424076	NDM
chr4	143394477	143394588	-0.56652	NDM
chr7	12949904	12949948	-0.39444	NDM
chr3	68720748	68720835	-0.388331	NDM
chr2	173106130	173106159	-0.680113	NDM
chr11	53994235	53994329	-0.496649	NDM
chr4	136924923	136924954	-0.40838	NDM
chr5	74960663	74960684	-0.36566	NDM
chr12	80766691	80766717	-0.473443	NDM
chr3	94468395	94468534	-0.480226	NDM
chr5	21330462	21330530	-0.3651	NDM
chr9	18779404	18779438	-0.404902	NDM
chr2	30626042	30626105	-0.316567	NDM
chr12	25344681	25344809	-0.341745	NDM
chr8	111913689	111913838	-0.409317	NDM
chr5	139688559	139688618	-0.412766	NDM
chr11	97067541	97067607	-0.590935	NDM
chr4	123188889	123188933	-0.515998	NDM
chr15	97384602	97384749	-0.511513	NDM
chr9	64936168	64936218	-0.492856	NDM
chr15	81465521	81465553	-0.51366	NDM
chr10	127231333	127231352	-0.533515	NDM
chr4	139501050	139501116	-0.412985	NDM
chr9	61102896	61102932	-0.407631	NDM
chr7	30585520	30585611	-0.348176	NDM
chr6	122626796	122626834	-0.343748	NDM
chr5	123297438	123297479	-0.332898	NDM
chr9	90218783	90218816	-0.417028	NDM
chr6	52457828	52457865	-0.400791	NDM
chr18	70635975	70635987	-0.448476	NDM
chr13	13463778	13463811	-0.488453	NDM
chr11	50943905	50943947	-0.43447	NDM
chr9	56606395	56606414	-0.370397	NDM
chr18	37710163	37710293	-0.408422	NDM
chr17	91765116	91765196	-0.542786	NDM
chr10	59397424	59397445	-0.531903	NDM
chr5	88259332	88259384	-0.463209	NDM
chr10	39975172	39975209	-0.459755	NDM
chr12	76133411	76133468	-0.722127	NDM
chr13	51419021	51419052	-0.68471	NDM
chr2	144272164	144272301	-0.474093	NDM
chr18	77571127	77571248	-0.501815	NDM
chr18	61640888	61641016	-0.400999	NDM
chr5	99627075	99627142	-0.399649	NDM
chr15	56908221	56908255	-0.483409	NDM
chr19	6122314	6122420	-0.440795	NDM
chr3	95139989	95140025	-0.496164	NDM
chr15	78592345	78592391	-0.468237	NDM
chr4	59773891	59773969	-0.458624	NDM
chr15	94145051	94145140	-0.450398	NDM
chr12	3388054	3388074	-0.708825	NDM
chr11	68481323	68481392	-0.58889	NDM
chr4	45322696	45322818	-0.368639	NDM
chr18	66321525	66321601	-0.401111	NDM
chr18	32133033	32133191	-0.488166	NDM
chr3	110244741	110244788	-0.31797	NDM
chr5	114640126	114640205	-0.366246	NDM
chr15	91710033	91710188	-0.476946	NDM
chr5	120558285	120558301	-0.44125	NDM
chr5	137735399	137735572	-0.529794	NDM
chr2	59346456	59346469	-0.379901	NDM
chr1	58210447	58210465	-0.525583	NDM
chr11	69880011	69880111	-0.432923	NDM
chr4	57821108	57821138	-0.678272	NDM
chr4	141474977	141475009	-0.722039	NDM
chr8	105695703	105695740	-0.529751	NDM
chr17	39496554	39496661	-0.46305	NDM
chr13	55595318	55595436	-0.408967	NDM
chr7	35317279	35317358	-0.473664	NDM
chr4	52989340	52989352	-0.403367	NDM
chr4	106590823	106590905	-0.366021	NDM
chr17	25223010	25223056	-0.332919	NDM
chr16	33763679	33763691	-0.545609	NDM
chr1	180906357	180906445	-0.507937	NDM
chr2	164559232	164559273	-0.424466	NDM
chr11	109620459	109620570	-0.525247	NDM
chr15	76900847	76900871	-0.642116	NDM
chr17	56281528	56281588	-0.414634	NDM
chr17	30590846	30590860	-0.397876	NDM
chr1	121507599	121507682	-0.411948	NDM
chr10	115284883	115284918	-0.55333	NDM
chr11	115980000	115980062	-0.620375	NDM
chr9	110827354	110827425	-0.490738	NDM
chr18	35656824	35656909	-0.483861	NDM
chr2	28520490	28520520	-0.393527	NDM
chr14	75823195	75823334	-0.513358	NDM
chr11	120271645	120271698	-0.566168	NDM
chr18	77620317	77620381	-0.504912	NDM
chr13	73257776	73257841	-0.466988	NDM
chr13	74363620	74363656	-0.406375	NDM
chr2	164927675	164927765	-0.328068	NDM
chr5	115112250	115112353	-0.367208	NDM
chr5	113164205	113164351	-0.473965	NDM
chr7	19182328	19182381	-0.340635	NDM
chr4	45844898	45844916	-0.425599	NDM
chr7	98423700	98423764	-0.444406	NDM
chr6	14794462	14794569	-0.452553	NDM
chr5	100513854	100514005	-0.403664	NDM
chr12	12693449	12693519	-0.385416	NDM
chr12	85218610	85218722	-0.377852	NDM
chr11	83816103	83816136	-0.343801	NDM
chr12	104486684	104486717	-0.358552	NDM
chr4	101421112	101421166	-0.478932	NDM
chr17	28228099	28228129	-0.354686	NDM
chr16	8412082	8412195	-0.362028	NDM
chr17	35302338	35302463	-0.339933	NDM
chr8	4250407	4250546	-0.415357	NDM
chr11	100256339	100256407	-0.382655	NDM
chr4	155241758	155241842	-0.38714	NDM
chr19	4083780	4083887	-0.456387	NDM
chr15	39031373	39031470	-0.373651	NDM
chr5	115979311	115979437	-0.383994	NDM
chr18	56650082	56650183	-0.337854	NDM
chr8	4191267	4191355	-0.373379	NDM
chr10	78392618	78392676	-0.34706	NDM
chr5	123879637	123879762	-0.408971	NDM
chr16	57627511	57627724	-0.367261	NDM
chr8	61226082	61226193	-0.360358	NDM
chr8	123197464	123197601	-0.42959	NDM
chr4	151287616	151287728	-0.345258	NDM
chr2	61496118	61496235	-0.379163	NDM
chr4	89793054	89793105	-0.418065	NDM
chr8	104146149	104146299	-0.33989	NDM
chr19	43852324	43852364	-0.520324	NDM
chr4	127312383	127312446	-0.450383	NDM
chr6	9604161	9604198	-0.370111	NDM
chr5	120663772	120663921	-0.396963	NDM
chr10	103640936	103641082	-0.396558	NDM
chr14	119981977	119982074	-0.356386	NDM
chr4	58610725	58610845	-0.40107	NDM
chr3	53848227	53848492	-0.377559	NDM
chr2	168462178	168462265	-0.379995	NDM
chr14	104711217	104711328	-0.422247	NDM
chr1	40195409	40195520	-0.371768	NDM
chr12	87054330	87054440	-0.483888	NDM
chrX	82654855	82654948	-0.355286	NDM
chr17	47545824	47545942	-0.405894	NDM
chr15	101541825	101541893	-0.401799	NDM
chr18	52953322	52953439	-0.49919	NDM
chr1	136174920	136175004	-0.394035	NDM
chr5	119125347	119125385	-0.447018	NDM
chr1	132939085	132939237	-0.40378	NDM
chr7	112526344	112526427	-0.428273	NDM
chr9	108105554	108105617	-0.481139	NDM
chr3	144374729	144374746	-0.601456	NDM
chr3	88332459	88332570	-0.539474	NDM
chr11	97501908	97501941	-0.487299	NDM
chr19	42478276	42478394	-0.434988	NDM
chr10	87394208	87394284	-0.378491	NDM
chr11	100348545	100348654	-0.397654	NDM
chr14	45551601	45551658	-0.41648	NDM
chr7	25120938	25121090	-0.343123	NDM
chr11	94950299	94950409	-0.423807	NDM
chr10	21998835	21998963	-0.587898	NDM
chr9	110380336	110380435	-0.46365	NDM
chr12	59324223	59324276	-0.490459	NDM
chr12	100534687	100534764	-0.445055	NDM
chr7	139678734	139678826	-0.448649	NDM
chr7	43433585	43433696	-0.418875	NDM
chr3	129434453	129434535	-0.59757	NDM
chr13	83662502	83662571	-0.598209	NDM
chr14	55873380	55873526	-0.425175	NDM
chr9	105052731	105052807	-0.479624	NDM
chr7	79849431	79849590	-0.352055	NDM
chr17	35127221	35127316	-0.486807	NDM
chr2	4512796	4512828	-0.473958	NDM
chr2	157924105	157924213	-0.330324	NDM
chr17	24897275	24897311	-0.572547	NDM
chr8	125087970	125088005	-0.495797	NDM
chr18	63449374	63449412	-0.403723	NDM
chr17	74480556	74480668	-0.343129	NDM
chr7	45720244	45720319	-0.457365	NDM
chr13	65703793	65703919	-0.470466	NDM
chr4	46615061	46615158	-0.437424	NDM
chr10	72967597	72967699	-0.475452	NDM
chr10	62405592	62405623	-0.405472	NDM
chr17	84814905	84815022	-0.451208	NDM
chr15	89526716	89526894	-0.386752	NDM
chr13	41113851	41113969	-0.34963	NDM
chr5	119137786	119137909	-0.416578	NDM
chr19	5640855	5641024	-0.580303	NDM
chr10	95680829	95680866	-0.656885	NDM
chr4	151012570	151012650	-0.440584	NDM
chr13	55247791	55247864	-0.664474	NDM
chr5	103828499	103828532	-0.432473	NDM
chr17	27179359	27179508	-0.481809	NDM
chr2	170965274	170965379	-0.341218	NDM
chr1	79999011	79999091	-0.536972	NDM
chr16	53826097	53826208	-0.482339	NDM
chr1	136440335	136440455	-0.388985	NDM
chr3	54789191	54789255	-0.453501	NDM
chr19	20744044	20744110	-0.48259	NDM
chr6	92050444	92050521	-0.68389	NDM
chr4	40227371	40227398	-0.471654	NDM
chr19	11223804	11223831	-0.436395	NDM
chr14	61275438	61275546	-0.384822	NDM
chr15	84406575	84406606	-0.451531	NDM
chr3	103099600	103099637	-0.407001	NDM
chr12	103159723	103159856	-0.439271	NDM
chr10	34434546	34434581	-0.407264	NDM
chr15	94540118	94540256	-0.342573	NDM
chr11	69817275	69817333	-0.436532	NDM
chr7	116264133	116264257	-0.452744	NDM
chr17	24657027	24657160	-0.618377	NDM
chr5	97526025	97526136	-0.510863	NDM
chr2	156701024	156701097	-0.492752	NDM
chr3	81712029	81712067	-0.476643	NDM
chr5	24325232	24325255	-0.506541	NDM
chrX	90775561	90775599	-0.531305	NDM
chr13	94668206	94668283	-0.436854	NDM
chr4	23652401	23652452	-0.404367	NDM
chr8	23153706	23153782	-0.469733	NDM
chr4	75931401	75931439	-0.478737	NDM
chr17	9228275	9228338	-0.34844	NDM
chr4	43416345	43416409	-0.445227	NDM
chr17	23762426	23762454	-0.475515	NDM
chr8	121973849	121973954	-0.576937	NDM
chr12	106197010	106197063	-0.433323	NDM
chr15	54211309	54211347	-0.461633	NDM
chr2	163774455	163774535	-0.461454	NDM
chr11	51551949	51552087	-0.473872	NDM
chr16	80939534	80939572	-0.445767	NDM
chr13	114962326	114962375	-0.372106	NDM
chr2	164388803	164388872	-0.343691	NDM
chr10	116963158	116963312	-0.499093	NDM
chr8	52305021	52305059	-0.414437	NDM
chr4	147918276	147918381	-0.389598	NDM
chr3	6850237	6850348	-0.49402	NDM
chr17	85390260	85390354	-0.529042	NDM
chr8	25497045	25497271	-0.396661	NDM
chr8	119800680	119800770	-0.422765	NDM
chr13	71491861	71491899	-0.382719	NDM
chr2	172945422	172945459	-0.572667	NDM
chr17	65905481	65905511	-0.520558	NDM
chr6	99701016	99701059	-0.46222	NDM
chr18	40530846	40530916	-0.552174	NDM
chr5	135394934	135394964	-0.484317	NDM
chr11	102659189	102659236	-0.46044	NDM
chr4	149659862	149659892	-0.63715	NDM
chr5	106387140	106387167	-0.497931	NDM
chr4	123000291	123000334	-0.434508	NDM
chr14	33332082	33332176	-0.452691	NDM
chr12	53230601	53230730	-0.438081	NDM
chr11	115858175	115858229	-0.412667	NDM
chr4	134075468	134075603	-0.382608	NDM
chr9	115048488	115048569	-0.333697	NDM
chr18	36992636	36992741	-0.581576	NDM
chr7	3611266	3611299	-0.483044	NDM
chr16	90521144	90521185	-0.405965	NDM
chr7	78416201	78416294	-0.439094	NDM
chr4	126750519	126750718	-0.403068	NDM
chr10	20517889	20517940	-0.421704	NDM
chr11	99293246	99293350	-0.480567	NDM
chr14	14309195	14309235	-0.45725	NDM
chr1	124972178	124972216	-0.380011	NDM
chr10	13894041	13894102	-0.401843	NDM
chr3	95128702	95128730	-0.556092	NDM
chr3	53452389	53452431	-0.38706	NDM
chr14	55080050	55080171	-0.452205	NDM
chr7	19302990	19303100	-0.351736	NDM
chr2	153290393	153290553	-0.417482	NDM
chr11	58914311	58914338	-0.335464	NDM
chr13	34741350	34741463	-0.492729	NDM
chr8	9358422	9358460	-0.418931	NDM
chr2	75425087	75425150	-0.399337	NDM
chr3	71065112	71065150	-0.388936	NDM
chr17	34911494	34911599	-0.72044	NDM
chr1	23948926	23948950	-0.422789	NDM
chr4	83937803	83937891	-0.494482	NDM
chr17	45376511	45376590	-0.374059	NDM
chr17	70517529	70517617	-0.377249	NDM
chr5	120492679	120492801	-0.47392	NDM
chr7	116223603	116223699	-0.37991	NDM
chrX	144228329	144228440	-0.398709	NDM
chr5	25147351	25147421	-0.614876	NDM
chr2	17130814	17130852	-0.476284	NDM
chr5	24445972	24446090	-0.536991	NDM
chr7	44461743	44461803	-0.567559	NDM
chr6	127085021	127085065	-0.706884	NDM
chr6	37687096	37687106	-0.456267	NDM
chr17	30586180	30586219	-0.410619	NDM
chr5	113055299	113055424	-0.424877	NDM
chr17	35013340	35013423	-0.432766	NDM
chr10	40812005	40812141	-0.499603	NDM
chr8	105341497	105341607	-0.38337	NDM
chrX	7752277	7752334	-0.552324	NDM
chr10	23501311	23501371	-0.47267	NDM
chr8	104210999	104211092	-0.510131	NDM
chr13	96376936	96376978	-0.52505	NDM
chr2	33515910	33515949	-0.493345	NDM
chr10	59843782	59843894	-0.364844	NDM
chr8	80346352	80346390	-0.376124	NDM
chr2	170506719	170506791	-0.366372	NDM
chr2	157705626	157705770	-0.429666	NDM
chr19	45101416	45101536	-0.417797	NDM
chr8	71562513	71562587	-0.331782	NDM
chr10	80904287	80904419	-0.392857	NDM
chr2	32095830	32095867	-0.586313	NDM
chr13	17203830	17203868	-0.435617	NDM
chr1	180421763	180421849	-0.446939	NDM
chr5	137296012	137296049	-0.413409	NDM
chr16	90151258	90151331	-0.421847	NDM
chr3	89408765	89408828	-0.547235	NDM
chr18	24071542	24071580	-0.438166	NDM
chr17	29926466	29926549	-0.448783	NDM
chr6	48332668	48332723	-0.374651	NDM
chr11	107982469	107982557	-0.375742	NDM
chr12	84657261	84657348	-0.350645	NDM
chr12	106122806	106122911	-0.35944	NDM
chr2	91176130	91176199	-0.532829	NDM
chr11	115885371	115885481	-0.485806	NDM
chr13	99228477	99228568	-0.550524	NDM
chr10	85993862	85993917	-0.430279	NDM
chr1	190384692	190384731	-0.483994	NDM
chr1	171286855	171286919	-0.522977	NDM
chr18	65892948	65892986	-0.38749	NDM
chr5	115997737	115997832	-0.544935	NDM
chr9	120569906	120569948	-0.574603	NDM
chr8	43307375	43307416	-0.442021	NDM
chr17	28264759	28264794	-0.461319	NDM
chr5	121810858	121810943	-0.339242	NDM
chr17	29405646	29405716	-0.4662	NDM
chr7	43463959	43464089	-0.525042	NDM
chr16	54432205	54432298	-0.392562	NDM
chr10	81634684	81634785	-0.387534	NDM
chr4	11050569	11050662	-0.431927	NDM
chr9	31805069	31805169	-0.380321	NDM
chr2	125151031	125151102	-0.337606	NDM
chr7	24952560	24952630	-0.375613	NDM
chr10	117796258	117796359	-0.366128	NDM
chr8	71461809	71461832	-0.690115	NDM
chr9	102190170	102190227	-0.51051	NDM
chr5	149412913	149413016	-0.441052	NDM
chr19	40749041	40749115	-0.399977	NDM
chr3	159654316	159654361	-0.401965	NDM
chr13	71492004	71492112	-0.33662	NDM
chr11	115354971	115355037	-0.471353	NDM
chr17	47467818	47467893	-0.386937	NDM
chr4	110019182	110019331	-0.399979	NDM
chr17	34138110	34138207	-0.417268	NDM
chr8	115016180	115016222	-0.463554	NDM
chr10	128545476	128545670	-0.376128	NDM
chr2	142208098	142208204	-0.382951	NDM
chr16	85086504	85086534	-0.553082	NDM
chr10	77178713	77178796	-0.534624	NDM
chr7	138454525	138454611	-0.593742	NDM
chr2	87447359	87447476	-0.531521	NDM
chr8	4254312	4254395	-0.3821	NDM
chr5	134178980	134179038	-0.479485	NDM
chr19	15362586	15362617	-0.490205	NDM
chr9	49728411	49728508	-0.330684	NDM
chr11	82971744	82971836	-0.414334	NDM
chr5	15506915	15506958	-0.390845	NDM
chr5	123160204	123160316	-0.355796	NDM
chr14	53012714	53012749	-0.348104	NDM
chr4	135939045	135939172	-0.501092	NDM
chr17	43817361	43817466	-0.530909	NDM
chr16	18625345	18625382	-0.486667	NDM
chr15	99696564	99696600	-0.486131	NDM
chr4	140070512	140070647	-0.466993	NDM
chr11	49634727	49634825	-0.402788	NDM
chr7	28887691	28887733	-0.433301	NDM
chr11	63964128	63964198	-0.355683	NDM
chr5	139647990	139648146	-0.411475	NDM
chr6	19146122	19146160	-0.44316	NDM
chr18	37296597	37296818	-0.53775	NDM
chr11	88743321	88743481	-0.460645	NDM
chr7	16853310	16853438	-0.53659	NDM
chr12	3911508	3911605	-0.516465	NDM
chr16	65628911	65629044	-0.39245	NDM
chr4	5798988	5799047	-0.49001	NDM
chr11	105117321	105117366	-0.474898	NDM
chr5	65036819	65036851	-0.396597	NDM
chr17	3516624	3516673	-0.354278	NDM
chr15	76714540	76714619	-0.397246	NDM
chr10	116992699	116992732	-0.351938	NDM
chr19	22555499	22555636	-0.378669	NDM
chr15	95232534	95232597	-0.535973	NDM
chr16	36887732	36887767	-0.607703	NDM
chr7	30590165	30590275	-0.522905	NDM
chr8	52306294	52306332	-0.475892	NDM
chr16	21214654	21214690	-0.531421	NDM
chr6	66877036	66877098	-0.437962	NDM
chrX	141747455	141747505	-0.484815	NDM
chr1	74393316	74393461	-0.440175	NDM
chr10	80837082	80837175	-0.373122	NDM
chr15	76034978	76035042	-0.411768	NDM
chr6	128315714	128315787	-0.584062	NDM
chr19	6184611	6184654	-0.651306	NDM
chr11	118407565	118407656	-0.51305	NDM
chr18	82554479	82554565	-0.413621	NDM
chr11	102205370	102205393	-0.433188	NDM
chr15	89069698	89069747	-0.54282	NDM
chr14	118195118	118195254	-0.440504	NDM
[truncated: 2,341 more rows]
