# Supplementary material for: Catalytically inactive Dnmt3b rescues mouse embryonic development by accessory and repressive functions
Source: Nat Commun. 2019 Sep 26;10:4374. doi: 10.1038/s41467-019-12355-7 (PMC6763448; doi:10.1038/s41467-019-12355-7)
Supplement: Supplementary file 10 — Supplementary Data 6 [file 41467_2019_12355_MOESM10_ESM.xlsx]

## Sheet: Sheet1
Bisulfite sequencing / COBRA
Ddx4-F	TTTATAGGTTATGGAGTTAAGAGGTTTTT
Ddx4-R	ACCAAAACCAAACTTAAAAAACAAA
Ment-F	TGTATAGAATTTTTGTTTATTAGGG
Ment-R	AAACCCAAACTCCTACCTTCTC
RT Q-PCR
Wnt9b-F	GCCGCCTCCTACTTCGG
Wnt9b-R	GTCACACTGCTTCAGGTGAG
Fgf8-F	GAGCAACGGCAAAGGCAAGG
Fgf8-R	CTCAACTACCCGCCCTTCAC
Shh-F	CAATTACAACCCCGACATCA
Shh-R	AGTCACTCGAAGCTTCACTCC
Rpl4-F	AAGATGATGAACACCGACCTTAGC
Rpl4-R	CCTTCTCTGGAACAACCTTCTCG
β-actin-F	GACGGCCAGGTCATCACTATT
β-actin-R	AGGAAGGCTGGAAAAGAGCC
Gapdh-F	CCCTTAAGAGGGATGCTGCC
Gapdh-R	TACGGCCAAATCCGTTCACA
Genotyping Primers
Dnmt3b-F1	GTGATTGGTGGAAGCCCATG
Dnmt3b-F2	TGATTGGTGGAAGCGTCGA
Dnmt3bCI-R	GGGAACAGCACAGGAGGACA
ChIP
P1-F	ACTGTCTGAGGAGTGAGGCA
P1-R	GATGTCACCCCTGCTTCGTT
P2-F	CAGAGTCCTTCCCCAACAGC
P2-R	TCTGCCTCACTCCTCAGACA
P3-F	TTGTGGGAGGGGTCAGCAG
P3-R	GACGACCACGAACTTTTGCT
P4-F	TGCACTCTCGCATCTCCTCG
P4-R	GCTGACCCCTCCCACAAC
