# Supplementary material for: Catalytically inactive Dnmt3b rescues mouse embryonic development by accessory and repressive functions
Source: Nat Commun. 2019 Sep 26;10:4374. doi: 10.1038/s41467-019-12355-7 (PMC6763448; doi:10.1038/s41467-019-12355-7)
Supplement: Supplementary file 11 — Source Data [file 41467_2019_12355_MOESM11_ESM.xlsx]

## Sheet: Figure 1e
Figure 1e
		+/+ 1 month	24	23.6	23.8	24	20.6	20.8	21.1	21.1	22.4	23.2	21.5	24.4	22.8	24.5	25	23.6
		CI/CI 1 month	15.1	19.6	18.3	16.7	19.6	18.3	15.7	17	14.7	19.8	18.7	20.1	21.1	20.1	20.6	19.8
		+/+ 14 months	40	34.2	43.5	40.8
		CI/CI 14 months	29.4	30.6	27.2	29.4

## Sheet: Figure 1f
Figure 1f	Dnmt3b							Hsc70
	2017-03-03							2017-03-05

## Sheet: Figure 1i
Figure 1i	Dnmt3L							Dnmt3a,3b									Dnmt1									Hsc70
	2019-01-10							2019-01-10									2019-01-10									2019-01-10
	Dnmt3L							Dnmt3a									Dnmt1									Hsc70
								Dnmt3b

## Sheet: Figure 1j
Figure 1j
		+/+	5.097	6.29167
		-/-	4.42167	5.418
		CI/CI	4.72433	4.91033

## Sheet: Figure 3d
Figure 3d
Group 1	+/+	0.717028	0.720124	0.758847	0.758954	0.836533	0.876522	0.930075	0.93168	0.994362	1.02399	1.02476	1.02639	1.05988	1.06321	1.09441	1.1188	1.12556	1.13884	1.14292	1.20375	1.2806	1.29776	1.3002	1.30602	1.30968	1.30979	1.32109	1.33319	1.46098	1.5007	1.52834	1.5554	1.72517	1.83695	1.85798	1.87717	1.88015	1.92349	1.96403	2.09153	2.16426	2.18255	2.18677	2.25995	2.28134	2.30724	2.32074	2.34489
	-/-	0.455287	0.364109	0.772222	0.520045	1.18491	0.951084	0.724387	0.869976	0.978646	0.698358	1.14655	0.871807	1.17922	1.04679	1.54957	1.09077	1.06372	0.780839	1.24158	1.1829	1.56483	1.77624	1.29141	1.20326	1.4364	1.63795	0.795987	1.20296	1.09975	1.5561	1.14688	0.910917	1.66151	2.21753	1.80221	2.13768	1.83239	1.49672	2.45954	1.70137	2.02018	1.02137	2.13007	2.57719	2.10758	1.93527	1.58103	1.17854
Group 2	+/+	0.002147	0.00219899	0.00322375	0.00432793	0.0044114	0.0045733	0.00473633	0.00497196	0.00504301	0.00522833	0.00538733	0.0054735	0.00563252	0.00580627	0.00616272	0.00620292	0.0068874	0.00696305	0.00734815	0.00736013	0.00769881	0.00781536	0.00851794	0.00856356	0.00879275	0.00973027	0.00975654	0.0100161	0.0104265	0.0106226	0.0107875	0.0110514	0.0111745	0.0114145	0.0116575	0.0118642	0.0119647	0.0122196	0.0133845	0.0133944	0.0136577	0.0138365	0.0142237	0.014619	0.0148107	0.0151409	0.0151969	0.0152611
	-/-	0.0151474	0.00279256	0.00409393	0.00549616	0.00560217	0.00580777	0.0060148	0.0126281	0.00640427	0.00663961	0.00684153	0.00625586	0.00715289	0.0409642	0.00782622	0.00787727	0.017493	0.00884258	0.663583	0.00934683	0.00977694	0.00992495	0.0216344	0.0108751	0.0111662	0.0137297	0.0123901	0.0141331	0.0132409	0.01349	0.0136994	0.0140345	0.0630701	0.0483186	0.0148042	0.0150666	0.0136749	0.0139662	0.0169974	0.01701	0.0173443	0.0351428	0.0081284	0.0185651	0.0188086	0.017305	0.019299	0.0193805
Group 3	+/+	0.0264912	0.103561	0.056604	0.0207637	0.0122256	0.020729	0.0123062	0.17506	0.00729829	0.0848067	0.0161477	0.0636426	0.0116903	0.00312848	0.0075084	0.0109337	0.341734	0.0431055	0.04507	0.0157584	0.00398347	0.0330985	0.00595543	0.0122327	0.573436	0.0354987	0.112657	0.0219807	0.0522508	0.0379707	0.136419	0.122591	0.472096	0.176758
	-/-	6.33459	13.2068	5.91114	1.21625	0.62427	0.83594	0.470379	6.48795	0.23966	2.71524	0.514779	1.86306	0.328844	0.0823476	0.1677	0.173957	4.21661	0.447655	0.465457	0.14491	0.0347018	0.281449	0.0500737	0.0940236	4.39836	0.253852	0.753199	0.143882	0.303774	0.201731	0.654097	0.456422	1.20778	0.434526
[truncated: 115 more columns]

## Sheet: Figure 7b left
Figure 7b left
		Parameter 1	Parameter 2	Parameter 3
	+/+	0.551023	0.581252	0.679193
		Parameter a	Parameter b	Parameter c
	-/-	1.43735	1.1923	1.4356
		Parameter x	Parameter y	Parameter z
	CI/CI	0.409049	0.547236	0.696503

## Sheet: Figure 7b right
Figure 7b right
		Parameter 1	Parameter 2	Parameter 3
	+/+	0.995918	0.822338	1.22103
		Parameter a	Parameter b	Parameter c
	-/-	1.8085	2.87196	3.53557
		Parameter x	Parameter y	Parameter z
	CI/CI	0.888677	1.59738	1.78863

## Sheet: Figure 7c
Figure 7c	Wnt9b												Hsc70
	2019-02-01												2019-02-07
	Wnt9b												Hsc70

## Sheet: Figure 7d
Figure 7d
			+/+	1.24291	0.960852	1.24084
			-/-	36.1606	22.5	16.8097
			CI/CI	1.41494	2.31896	6.0899

## Sheet: Figure 7f left
Figure 7f
			Parameter 1	Parameter 2	Parameter 3
		+/+	0.371792	0.642124	0.829574
		-/-	1.05864	3.43265	2.8498
		CI/CI	0.479133	0.461979	0.46234

[truncated: 6 more sheets: Figure 7f right, Figure 7h, Figure 7i left, Fig. 7i right, Figure 7j, Figure 7k]
